# Supplementary material for: Development of a micro-combined heat and power powered by an opposed-piston engine in building applications
Source: Nat Commun. 2024 May 23;15:4404. doi: 10.1038/s41467-024-48627-0 (PMC11116428; doi:10.1038/s41467-024-48627-0)
Supplement: Supplementary file 3 — Source Data [file 41467_2024_48627_MOESM3_ESM.xlsx]

## Sheet: Submission_Figure_4_data
FIGURE 4
Electrical efficiency performance of the mCHP
Parameter Case	Waste heat recovered and stored in the tank			Thermal load for hot water supply and space heating					Parameter Case	Waste heat recovered and stored in the tank
	1	2	3	4	5	6				7	8	9	10*
Engine speed (rpm)	2877	2900	3050	2776	2918	2883			Engine speed (rpm)	2705	2780	2850	2904
AC electrical power (kW)	3.89	4.6	7.7	3.33	4.74	6.18			AC electrical power (kW)	3.64	4.62	5.93	5.98
DC electrical power (kW)	3.74	4.42	7.39	3.19	4.55	5.94			DC electrical power (kW)	3.5	4.43	5.7	5.74
Engine brake energy efficiency (%)	19.1	19.9	29.2	18.6	20.5	28.4			Engine brake energy efficiency (%)	25.2	32.4	39.1	38.7
DC electrical power efficiency (%)	16.5	17.2	25.3	16.1	17.7	24.5			DC electrical power efficiency (%)	22.7	29.2	35.2	34.8
AC electrical power efficiency (%)	17.2	17.9	26.4	16.8	18.4	25.5			AC electrical power efficiency (%)	21.8	28	33.8	33.4
Thermal energy performance of the mCHP
Parameter Case	Waste heat recovered and stored in the tank			Thermal load for hot water supply and space heating					Parameter Case	Waste heat recovered and stored in the tank
	1	2	3	4	5	6				7	8	9	10*
Exhaust temperature at entrance of water tank (°C)	823.6	822.6	777.9	813.8	844.7	763.9			Exhaust temperature at entrance of water tank (°C)	747.6	698.3	692.1	699.6
Exhaust temperature at exit of water tank (°C)	31.3	38	149.9	77.9	36.6	138.3			Exhaust temperature at exit of water tank (°C)	46.7	44.6	47.7	43.4
Coolant temperature at entrance of engine (°C)	65.2	66.2	77.8	73.7	70.1	72.7			Coolant temperature at entrance of engine (°C)	74.1	74.2	74.4	73.8
Coolant temperature at exit of engine (°C)	70.6	71.7	83.2	79.7	76.8	78.7			Coolant temperature at exit of engine (°C)	79.1	79.2	79	79.4
Exhaust waste recovery (kW)	8.4	9.2	6.73	6.9	9.5	5.53			Exhaust waste recovery (kW)	5.78	5.43	5.52	6.06
Coolant waste recovery (kW)	11.72	12.42	12.24	8.14	12.03	10.29			Coolant waste recovery (kW)	6.24	5.47	4.69	4.77
Waste heat available from exhaust and coolant (kW)	20.75	21.62	18.97	15.24	21.53	15.82			Waste heat available from exhaust and coolant (kW)	13.42	12.18	11.77	12.08
Waste heat recovery efficiency (%)	97	95.5	81.1	85.9	95.8	81.7			Waste heat recovery efficiency (%)	89.6	89.5	86.7	89.6
Overall mCHP efficiency with AC output (%)	93.23	92.19	82.13	84.21	92.34	82.08			Overall mCHP efficiency with AC output (%)	87.96	88.47	86.4	88.37
Overall mCHP efficiency with DC output (%)	92.63	91.55	81.19	82.73	91.67	81.16			Overall mCHP efficiency with DC output (%)	87.13	87.41	85.13	87.12

## Sheet: Submission_Figure_5_data
FIGURE 5
Dataof exergy flow and destruction of the 10 cases
Case	Case 1	Case 2	Case 3	Case 4	Case 5	Case 6	Case 7	Case 8	Case 9	Case 10
Combustion mode	Stoich	Stoich	Stoich	Stoich	Stoich	Stoich	Lean	Lean	Lean	Lean
DC power (kW)	3.74	4.42	7.4	3.2	4.5	5.94	3.5	4.43	5.7	5.74
AC power (kW)	3.9	4.6	7.71	3.33	4.69	6.18	3.65	4.61	5.94	5.98
Exergy electrical efficiency, DC (%)	15.4227	16.5049	24.2226	15.4143	16.791	23.5434	20.8706	27.3457	32.4232	32.0491
Exergy electrical efficiency, AC (%)	16.0825	17.177	25.2373	16.0405	17.5	24.4946	21.7651	28.4568	33.7884	33.3892
Water tank exergy recovered (kW)	0.81	0.87	2.37	0.71	1.176	0.74	0.87	0.72	0.77	0.67
Total exergy efficiency, DC (%)	18.8	19.8	32	18.8	21.2	26.5	26	31.8	36.8	35.8
Total exergy efficiency, AC (%)	19.4	20.4	33	19.5	21.9	27.5	26.9	32.9	38.1	37.1
Exhaust loss, destroyed (kW)	0.58	0.66	1.12	0.81	0.66	0.88	0.38	0.37	0.4	0.41
Engine heat loss, destroyed (kW)	0.18	0.2	0.24	0.16	0.2	0.22	0.13	0.13	0.17	0.15
Engine, destroyed (kW)	14.43	15.8	15.12	11	15.23	9.65	8.44	7.25	7.01	7.3
Generator, destroyed (kW)	0.43	0.51	0.856	0.37	0.52	0.69	0.41	0.51	0.66	0.66
Rectifier, destroyed (kW)	0.16	0.18	0.31	0.13	0.19	0.25	0.15	0.18	0.24	0.24
Water tank heat loss, destroyed (kW)	0	0	0	0	0	0	0	0	0	0
Water tank, destroyed (kW)	3.92	4.13	3.135	4.38	4.309	6.86	2.9	2.6	2.63	2.73
Total exergy loss (kW)	19.71	21.49	20.78	16.85	21.12	18.55	12.4	11.06	11.11	11.5
Generator exergy input (kW)	4.33	5.12	8.56	3.7	5.21	6.87	4.05	5.13	6.6	6.64
Rectifier exergy input (kW)	3.9	4.6	7.71	3.33	4.69	6.18	3.65	4.61	5.94	5.98
Engine-out exhaust exergy (kW)	4.9	5.57	5.82	5.48	5.57	7.96	3.63	3.21	3.39	3.5
Engine-out coolant exergy (kW)	0.41	0.09	0.8	0.42	0.58	0.54	0.52	0.48	0.41	0.32
Fuel exergy input (kW)	24.25	26.78	30.55	20.76	26.8	25.23	16.77	16.2	17.58	17.91
Data of energy flow and loss of the 10 cases
Case	Case 1	Case 2	Case 3	Case 4	Case 5	Case 6	Case 7	Case 8	Case 9	Case 10
Combustion mode	Stoich	Stoich	Stoich	Stoich	Stoich	Stoich	Lean	Lean	Lean	Lean
DC power (kW)	3.74	4.418	7.39	3.194	4.546	5.935	3.497	4.432	5.697	5.74
AC power (kW)	3.9	4.6	7.7	3.33	4.74	6.18	3.64	4.62	5.93	5.98
Total energy efficiency, DC (%)	92.63	91.55	81.19	83.61	91.67	81.16	87.13	87.41	85.13	87.12
Total energy efficiency, AC (%)	93.23	92.19	82.13	84.21	92.34	82.08	87.96	88.47	86.4	88.37
Exhaust waste recovery (kW)	8.402	9.2	6.726	5.376	9.497	5.533	5.777	5.43	5.517	6.06
Coolant waste recovery (kW)	11.721	12.419	12.244	9.86	12.033	10.291	6.241	5.471	4.684	4.773
DC efficiency (%)	16.48	17.21	25.22	16.06	17.71	24.53	21.76	28	33.8	33.44
AC efficiency (%)	17.17	17.93	26.28	16.72	18.45	25.55	22.67	29.16	35.21	34.83
Engine efficiency (%)	19.07	19.92	29.19	18.58	20.5	28.39	25.19	32.4	39.13	38.7
Exhaust loss (kW)	0.523	0.922	4.307	2.402	0.843	3.439	1.299	1.175	1.465	1.151
Generator loss (kW)	0.433	0.511	0.855	0.37	0.526	0.687	0.405	0.513	0.659	0.664
Rectifier loss (kW)	0.156	0.184	0.308	0.133	0.189	0.247	0.146	0.185	0.237	0.239
Engine heat loss (kW)	0.688	0.686	0.538	0.609	0.71	0.577	0.342	0.236	0.314	0.295
Tank loss (kW)	0.1	0.1	0.1	0.1	0.1	0.1	0.1	0.1	0.1	0.1
Generator input (kW)	4.329	5.113	8.553	3.697	5.261	6.869	4.048	5.13	6.593	6.643
Rectifier input (kW)	3.896	4.602	7.698	3.327	4.735	6.182	3.643	4.617	5.934	5.979
Engine-out exhaust (kW)	9.025	10.222	11.133	7.878	10.44	9.072	7.176	6.705	7.082	7.311
Fuel input (HHV) (kW)	25.76	28.44	32.47	22.04	28.44	26.81	17.81	17.54	18.68	19.02
Fuel input (LHV) (kW)	23.27	25.68	29.32	19.91	25.69	24.21	16.08	15.84	16.87	17.18

## Sheet: Submission_Figure_6_data
FIGURE 6
Dataof exergy flow and destruction of the 10 cases
mCHP manufacturers	mCHP mode	Technology	AC Power(kw)	Thmeral heat (KW)	AC electrical efficiency (%)	mCHP overall efficiency (%)	HHV Fuel Energy (kw)	Fuel	Ref.
EC POWER Academy	XRGI® 6	4S-ICE	3	8.1	24.8	81.1357	12.0521	NG, PROPANE, BUTANE	[25]
EC POWER Academy	XRGI® 6	4S-ICE	4	10.1	28.5	81.9286	15.1613	NG, PROPANE, BUTANE	[25]
EC POWER Academy	XRGI® 6	4S-ICE	6	12.4	30.1	81.4	19.9134	NG, PROPANE, BUTANE	[25]
EC POWER Academy	XRGI® 6	4S-ICE	3	9	24.8	87.1262	12.1335	NG, PROPANE, BUTANE	[25]
EC POWER Academy	XRGI® 6	4S-ICE	4	11.1	28.5	86.6857	15.3455	NG, PROPANE, BUTANE	[25]
EC POWER Academy	XRGI® 6	4S-ICE	6	13.7	30.1	81.4	21.3203	NG, PROPANE, BUTANE	[25]
EC POWER Academy	XRGI®9	4S-ICE	4.5	12	25.9	84.0429	17.2956	NG, PROPANE, BUTANE	[25]
EC POWER Academy	XRGI®9	4S-ICE	6.8	15.4	29.3	84.0429	23.2704	NG, PROPANE, BUTANE	[25]
EC POWER Academy	XRGI®9	4S-ICE	9	19.2	30.4	84.0429	29.5597	NG, PROPANE, BUTANE	[25]
EC POWER Academy	XRGI®9	4S-ICE	4.5	13.5	25.9	91.8833	17.2579	NG, PROPANE, BUTANE	[25]
EC POWER Academy	XRGI®9	4S-ICE	6.8	17.2	29.3	91.3548	23.1437	NG, PROPANE, BUTANE	[25]
EC POWER Academy	XRGI®9	4S-ICE	9	21.3	30.4	91.0024	29.332	NG, PROPANE, BUTANE	[25]
Axion Energy Group	Ecopwer	4S-ICE	1.2	4	20.339	67.7966	7.67	NG, PROPANE	[26]
Axion Energy Group	Ecopwer	4S-ICE	4.4	12.5	23.1579	65.7895	25.688	NG, PROPANE	[26]
Axion Energy Group	Ecopwer	4S-ICE	4.7	12.5	25	65	26.4615	NG, PROPANE	[26]
Axion Energy Group	Ecopwer	4S-ICE	4.7	12.5	24.7	88.9	19.3476	NG, PROPANE	[26]
Axion Energy Group	Ecopwer	4S-ICE	2.3	6.3	24	84.5	10.1775	NG, PROPANE	[26]
Axion Energy Group	Ecopwer	4S-ICE	4.7	12.5	24.4	94.5	18.2011	NG, PROPANE	[26]
TOTEM	TOTEM 10	4S-ICE	5	14.5	23.6	79.4619	21.6186	Methane	[27]
TOTEM	TOTEM 10	4S-ICE	7.5	18.05	27.5	81.9286	27.4731	Methane	[27]
TOTEM	TOTEM 10	4S-ICE	10	21.6	29.6736	82.6056	33.7	Methane	[27]
YANMAR	CP5WN	4S-ICE	5	10	28	84	17.8571	NG	[28]
YANMAR	CP10WN	4S-ICE	10	16.9841	31.5	85	31.746	NG	[28]
Honda	Ecowill	4S-ICE	1	3.3	20	85	5.05882	NG	[3]
Honda	Ecowill	4S-ICE	1.18	2.55	23.5	74.5	5.00671	NG	[19]
Senertec	Dachs	4S-ICE	5	12.12	26	89	19.236	NG	[3]
Senertec	Dachs	4S-ICE	5.5	12.5	27	61	29.5082	NG	[13]
Senertec	Dachs	4S-ICE	5.5	12.5	27.7	91.3	19.7152	NG	[23]
Senertec	Dachs	4S-ICE	5.5	12.5	24	92	19.5652	NG	[21]
Solo	Solo 161	Stirling	2	8	20	88.0952	10	NG	[3]
Solo	Solo 162	Stirling	2	8	24	72	13.8889	NG	[13]
Solo	Solo 163	Stirling	9	26	26.8	86.7738	35.533	NG	[23]
Solo	Solo 164	Stirling	2	8	22	92	10.8696	NG	[22]
Solo	Solo 165	Stirling	9.5	26	24.5	86	36.9792	NG	[22]
Stirling Denmark	SM5A	Stirling	9	25	20.8	84.5	40.2367	NG	[23]
Whisper Tech	—	Stirling	1	4.9	12	80	7.375	NG	[13]
Whisper Tech	—	Stirling	0.75	6.5	6	82	8.84146	NG	[20]
Energetix	Genlec	ORC	1	8	10	90	10	NG	[3]
Academic	Prototype	ORC	0.9	47.3	1.41	78.7	61.2452	Biogas	[16]
COGEN Microsystems	Prototype	ORC	2.5	11	18.5	87.2143	13.6364	NG	[3]
Academic	Prototype	TPV	0.3	8.5	1.6	83.5	10.5389	NG	[17]
JX Crystal	Prototype	TPV	1.5	9.4	12.3	92.1	11.835	NG	[3]
ORNL/EPS	Stoichiometric mode	OP4S	3.89583	20.1207	17.1655	93.232	25.76	NG	Current unit
ORNL/EPS	Stoichiometric mode	OP4S	4.60215	21.6177	17.9306	92.1935	28.44	NG	Current unit
ORNL/EPS	Stoichiometric mode	OP4S	4.73541	21.5251	18.4475	92.3366	28.44	NG	Current unit
ORNL/EPS	Stoichiometric mode	OP4S	3.32716	15.2319	16.7245	84.2063	22.04	NG	Current unit
ORNL/EPS	Stoichiometric mode	OP4S	6.18193	15.8247	25.5518	82.0837	26.81	NG	Current unit
ORNL/EPS	Stoichiometric mode	OP4S	7.69811	18.9709	26.2751	82.1343	32.47	NG	Current unit
ORNL/EPS	Lean mode	OP4S	3.64236	12.023	22.6684	87.958	17.81	NG	Current unit
ORNL/EPS	Lean mode	OP4S	4.61616	10.9013	29.1622	88.4692	17.54	NG	Current unit
ORNL/EPS	Lean mode	OP4S	5.93462	10.2044	35.2133	86.3974	18.68	NG	Current unit
ORNL/EPS	Lean mode	OP4S	5.97965	10.8292	34.831	88.3746	19.02	NG	Current unit

## Sheet: Submission_Figures_7&8_data
FIGURES 7&8
Summary of the decarbonization and cost savings of mCHP applications in the selected 10 households
Location	Home						CHP
	May–Oct. electricity use (MWh)	Nov.–Apr. electricity use (MWh)	May–Oct. NG use (MWh)	Nov.–Apr. NG use (MWh)	1-year CO2e (ton)	1-year cost ($)	May–Oct. NG use (MWh)	Nov.–Apr. NG use (MWh)	May–Oct. waste heat loss (MWh)	Nov.–Apr. waste heat loss (MWh)	1-year CO2e (ton)	1-year cost ($)	1-year CO2e savings %	1-year cost savings %	Life span CO2 savings (ton)	Life span cost savings ($)
Anchorage, AK	3.97	5.34	13.72	41.3	15.63	3881	21.36	51.24	0.088	0.002	13.65	2686	0.126	0.308	39.48	35971
Boston, MA	3.9	5.04	6.59	30.34	11	3657	15.32	39.33	0.305	0.004	10.27	3006	0.066	0.178	14.49	21396
Detroit, MI	3.93	5.1	7.49	32.6	12.07	2346	16.2	41.82	0.271	0.004	10.91	1799	0.097	0.233	23.3	18591
Minneapolis, MN	3.95	5.25	7.23	38.01	12.3	2420	16.1	47.69	0.289	0.004	12	2042	0.025	0.156	6.12	14057
Boulder, CO	3.97	5.04	7.23	27.32	11.69	1996	16.23	36.3	0.297	0.011	9.88	1629	0.155	0.184	36.27	13755
Kansas City, MO	6.4	6.49	0.68	19.98	14.4	2007	21.14	32.79	0.994	0.111	10.14	1995	0.296	0.006	85.26	4206
Lexington, KY	5.86	6.45	0.9	18.76	14.09	1947	19.4	31.68	0.919	0.128	9.6	2146	0.318	−10.2%	89.77	−1,440
Atlanta, GA	6.42	6.26	0.26	11.29	6.86	1883	21.05	25.72	0.977	0.31	8.79	2526	−28.3%	−34.1%	−38.75	−13,388
Fort Worth, TX	7.3	8.58	0	0	7.16	1328	23.93	28.04	1	1	9.78	2445	−36.7%	−84.1%	−52.57	−29,485
Los Angeles, CA	3.93	3.93	2.22	4.81	3.22	1808	12.88	14.04	0.684	0.416	5.06	1507	−57.4%	0.166	−36.89	11960
Northern zone: Anchorage, AK; Boston, MA; Detroit, MI; Minneapolis, MN.
Middle zone: Boulder, CO; Kansas City, MO; Lexington, KY.
Southern zone: Atlanta, GA; Fort Worth, TX; Los Angeles, CA.

## Sheet: Supplemental_Figure_S1_Data
FIGURE S1
Repeatability and reproducibility results for the mCHP
Parameter Case	Waste heat recovered and stored in the tank		Repeatability resolution
	Case 9	Case 10	(Based on case 9)
AC electrical power (kW)	5.93	5.98	0.018
Engine brake energy efficiency (%)	39.1	38.7	−1.0%
OP4S-out coolant temperature (°C)	79	79.4	0.005
OP4S exhaust temperature (°C)	692	699	0.01
AC electrical power efficiency (%)	35.2	34.8	−1.1%
DC electrical power efficiency (%)	33.8	33.4	−1.2%
Overall mCHP efficiency (%)	93.2	93.6	0.004

## Sheet: Supplemental_Figure_S2_Data
FIGURE S2
Cummins Westport natural gas engine efficency map (%)
Spd (rad/s)\Power (W)	0	2000	4000	6000	8000	10000	12000	14000	16000	18000	20000
62.8312	0	0.0924648	0.100632	0.103138	0.101973	0.114882	0.204801	0.259606	0.291263	0.275143	0.305714
68.0671	0	0.118621	0.125314	0.129643	0.131847	0.133723	0.126275	0.126655	0.177916	0.303939	0.318228
73.3031	0	0.142566	0.14673	0.155235	0.158152	0.159123	0.16316	0.166103	0.156083	0.146521	0.148801
78.539	0	0.162673	0.167909	0.180127	0.188444	0.191296	0.19151	0.192967	0.199607	0.20467	0.199283
83.7749	0	0.171536	0.185082	0.198428	0.211671	0.220457	0.223906	0.224243	0.223831	0.227422	0.234188
89.0109	0	0.17194	0.198564	0.213567	0.228378	0.241503	0.250893	0.255473	0.256673	0.25581	0.256977
94.2468	0	0.16761	0.207372	0.227048	0.242178	0.256674	0.269604	0.27962	0.285713	0.288043	0.28781
99.4827	0	0.15794	0.206733	0.23165	0.247821	0.262282	0.276111	0.288335	0.297993	0.304463	0.307315
104.719	0	0.149168	0.204757	0.234462	0.253176	0.267619	0.281152	0.294159	0.306026	0.315567	0.322214
109.955	0	0.138411	0.195828	0.228009	0.248126	0.263027	0.27597	0.288431	0.300294	0.310888	0.319312
115.191	0	0.12957	0.187977	0.222157	0.243559	0.258859	0.271575	0.283397	0.294849	0.305577	0.314758
120.426	0	0.122335	0.180996	0.216815	0.239474	0.255312	0.267912	0.279157	0.289995	0.300473	0.310092
125.662	0	0.116254	0.174783	0.211979	0.235897	0.252407	0.265015	0.275833	0.285992	0.295851	0.305235
130.898	0	0.110986	0.169107	0.207594	0.23274	0.250042	0.262868	0.273372	0.28289	0.292096	0.30102
136.134	0	0.104613	0.162514	0.201991	0.228715	0.247189	0.26071	0.27138	0.280574	0.289175	0.297457
141.37	0	0.098374	0.155885	0.19618	0.224349	0.244195	0.258632	0.269715	0.27884	0.286959	0.29461
146.606	0	0.0921518	0.14889	0.189712	0.21937	0.240677	0.256225	0.267957	0.277275	0.285148	0.292299
151.842	0	0.0855921	0.141079	0.182096	0.213076	0.235889	0.252748	0.265438	0.275058	0.282929	0.289798
157.078	0	0.0786449	0.132201	0.172868	0.204847	0.229111	0.24744	0.260743	0.271146	0.279559	0.286566
162.314	0	0.071773	0.122756	0.162377	0.194782	0.22015	0.238951	0.253504	0.265052	0.274278	0.281754
167.55	0	0.0656582	0.113791	0.151746	0.183866	0.209094	0.228427	0.244092	0.256715	0.266855	0.274628
172.786	0	0.0609841	0.106521	0.142474	0.173713	0.197872	0.217581	0.233846	0.247173	0.257525	0.26582
178.022	0	0.0579729	0.101629	0.135705	0.165528	0.188741	0.208353	0.224758	0.237991	0.248449	0.257239
183.258	0	0.0565121	0.0991859	0.131739	0.160008	0.18281	0.202233	0.218595	0.231196	0.241885	0.250935
188.494	0	0.0563049	0.0988815	0.130337	0.157587	0.180283	0.199714	0.215533	0.228217	0.239109	0.248264
193.73	0	0.0570451	0.100317	0.131028	0.157775	0.180785	0.200578	0.216013	0.229068	0.240278	0.249
198.965	0	0.0583799	0.102932	0.132969	0.159765	0.183509	0.203814	0.219375	0.232996	0.244451	0.253063
204.201	0	0.0596357	0.105658	0.134912	0.162166	0.186967	0.207534	0.224045	0.238522	0.249935	0.25908
209.437	0	0.0596536	0.106576	0.135046	0.162704	0.188749	0.209863	0.227653	0.24334	0.254931	0.264949
214.673	0	0.0568663	0.102976	0.13065	0.158421	0.185597	0.207437	0.226779	0.24335	0.256206	0.267599
219.909	0	0.0503788	0.0929411	0.119539	0.146759	0.174304	0.196826	0.217731	0.235271	0.250013	0.263205
225.145	0	0.0410701	0.0774036	0.102078	0.127574	0.15367	0.17656	0.198327	0.21668	0.23328	0.247689
230.381	0	0.0311681	0.0599445	0.081511	0.103905	0.127131	0.148793	0.169926	0.188271	0.205865	0.221178
235.617	0	0.0225691	0.0441201	0.0618256	0.0802168	0.0995601	0.11841	0.136967	0.154258	0.171216	0.186384
240.853	0	0.0160399	0.0317074	0.04555	0.0598925	0.0752094	0.0905407	0.105886	0.120876	0.135698	0.149812
NOTE: the data of OP4S is available at the sheet of Submission_Figure_4_data

## Sheet: Supplemental_Figure_S3_Data
FIGURE S3
The mCHP prototype performance under testing conditions of 3.89 AC kW (i.e., 3.74 DC kW) and with waste heat recovered and stored in the water tank
Time (s)	Eff_AC_Power (%)	AC_Power (KW)	Total_mCHP_Eff (AC-based %)	WHR_from_Exhaust (KW)	WHR_from_Coolant (KW)	Wat_Tank Upper_Temp ©	Wat_Tank Lower_Temp©
0	0	0.305946	0	0	0	28.8889	28.3889
1	0	0.305546	0	0	0.20531	28.8889	28.3889
2	0	0.306426	0	0	0.443905	28.8889	28.3889
3	0	0.307388	0	0	0.575239	28.8889	28.3889
4	0	0.308419	0	0	1.16517	28.8889	28.3889
5	0	0.308891	0	0	1.44162	28.8889	28.3889
6	0	0.308963	0	0	1.78599	28.8889	28.3889
7	0	0.307995	0	0	2.09694	28.8889	28.3889
8	0	0.309026	0	0	1.70007	28.8889	28.3889
9	0	0.309898	0	0	0.75475	28.8889	28.3889
10	0	0.30909	0	0	0.406809	28.8889	28.3889
11	0	0.310454	0	0	0.92732	28.8889	28.3889
12	0	0.309406	0	0	1.35594	28.8889	28.3889
13	0	0.308838	0	0	1.87334	28.8889	28.3889
14	0	0.30955	0	0	2.69231	28.8889	28.3889
15	0	0.308982	0	0	2.9851	28.8889	28.3889
16	0	0.309621	0	0	3.07292	28.8889	28.3889
17	0	0.309693	0	0	3.11136	28.8889	28.3889
18	0	0.309925	0	0	2.63177	28.8889	28.3889
19	0	0.309594	0	0	1.18785	28.8889	28.3889
20	0	0.308955	0	0	1.81072	28.7778	28.3889
21	0	0.308401	0	0	2.31015	28.7778	28.3889
22	0	0.307842	0	0	3.23297	28.7778	28.3889
23	0	0.308002	0	0	5.39048	28.7778	28.3889
24	0	0.307442	0	0	5.54172	28.7778	28.3889
25	0	0.307211	0	0	6.03811	28.7778	28.3889
26	0	0.306731	0	0	6.66516	28.7778	28.3889
27	0	0.305998	0	0	6.47824	28.7778	28.3889
28	0	0.306558	0	0	6.91603	28.7778	28.3889
29	0	0.306238	0	0	8.10087	28.7778	28.3889
30	0	0.305199	0	0.109912	6.70962	28.7778	28.3889
31	0	0.306492	0	0.109122	9.72765	28.7778	28.3889
32	0	0.306652	0	0.109122	13.0384	28.7778	28.3889
33	0	0.306012	0	0.109122	13.2135	28.7778	28.3889
34	0	0.305141	0	0.218511	15.8633	28.7778	28.3889
35	0	0.304981	0	0.218665	14.225	28.7778	28.3889
36	0	0.304581	0	0.218566	13.7794	28.7778	28.3889
37	0	0.304735	0	0.218566	14.519	28.7778	28.3889
38	0	0.304895	0	0.218566	15.3909	28.7778	28.3889
39	0	0.304887	0	0.218434	15.6109	28.7778	28.3889
40	0	0.304727	0	0.327784	15.3245	28.7778	28.3889
41	0	0.304798	0	0.327784	15.1835	28.7778	28.3889
42	0	0.305438	0	0.327635	15.8232	28.7778	28.3889
43	0	0.305518	0	0.436669	15.1848	28.7778	28.3889
44	0	0.304319	0	0.436669	15.4808	28.7778	28.3889
45	0	0.304079	0	0.54597	15.5061	28.7778	28.3889
46	0	0.285065	0	0.54597	15.2312	28.7778	28.3889
47	0	0.264997	0	0.545805	15.203	28.7778	28.3889
48	0	0.264365	0	0.654806	15.226	28.7778	28.3889
49	0	0.263646	0	0.654806	15.2416	28.7778	28.3889
50	0	0.263637	0	0.763611	15.4168	28.7778	28.3889
51	0	0.262997	0	0.763611	15.0652	28.7778	28.3889
52	0	0.263326	0	0.872812	15.1131	28.7778	28.3889
53	0	0.264446	0	0.981747	14.8227	28.7778	28.3889
54	0	0.26542	0	1.09095	15.0064	28.5556	28.3889
55	0	0.265588	0	1.09095	14.6996	28.5556	28.3889
56	0	0.265588	0	1.20279	14.7286	28.5556	28.3889
57	0.0251271	0.265668	0.99	1.41979	14.8101	28.5556	28.3889
58	0.0257699	0.272465	0.99	1.41915	14.7192	28.5556	28.3889
59	0.0247935	0.282275	0.99	1.52815	14.7043	28.5556	28.3889
60	0.0255656	0.291117	0.99	1.52679	14.4823	28.5556	28.3889
61	0.0251285	0.306546	0.99	1.63469	14.0031	28.5556	28.3889
62	0.0288581	0.375536	0.99	1.72052	14.0848	28.5556	28.3889
63	0.0328515	0.454246	0.99	1.86999	13.8502	28.5556	28.3889
64	0.0399555	0.519949	0.99	1.91978	13.7897	28.5556	28.3889
65	0.0466299	0.644672	0.99	2.3181	13.7669	28.5556	28.3889
66	0.0493908	0.763158	0.96644	2.84662	13.3411	28.5556	28.3889
67	0.0574139	0.933866	0.965608	3.28926	13.6054	28.5556	28.3889
68	0.0623168	1.06435	0.956678	3.67102	13.8124	28.5556	28.3889
69	0.074204	1.26737	0.965299	3.799	13.6485	28.5556	28.3889
70	0.088337	1.50858	0.984641	3.99659	13.5825	28.5556	28.3889
71	0.0975069	1.74456	0.972282	4.28521	13.7168	28.5556	28.3889
72	0.10535	1.97045	0.941856	4.60885	13.4175	28.5556	28.3889
73	0.119618	2.23754	0.936784	4.69671	12.957	28.5556	28.3889
74	0.127559	2.48992	0.928693	4.98674	13.101	28.5556	28.3889
75	0.145304	2.71802	0.964759	4.86158	12.9056	28.5556	28.3889
76	0.150323	2.93398	0.941551	5.12773	12.7987	28.5556	28.3889
77	0.154075	3.13263	0.933851	5.39629	13.0238	28.5556	28.3889
78	0.155711	3.29266	0.886676	5.64328	12.3474	28.5556	28.3889
79	0.159566	3.50408	0.883279	5.9466	12.5673	28.5556	28.3889
80	0.173086	3.66007	0.920654	5.78241	12.6565	28.5556	28.3889
81	0.170516	3.74419	0.898221	6.09545	12.5488	28.5556	28.3889
82	0.184005	3.8906	0.965574	5.95191	13.3325	28.5556	28.3889
83	0.17813	3.91139	0.908109	6.25286	12.4707	28.5556	28.3889
84	0.1902	4.02159	0.942235	6.08201	12.5112	28.5556	28.3889
85	0.185166	4.06589	0.926069	6.39243	12.6243	28.5556	28.3889
86	0.189316	4.00327	0.93007	6.22	12.1017	28.5556	28.3889
87	0.197518	4.01591	0.962536	6.03505	12.1638	28.5556	28.3889
88	0.189247	4.00143	0.940697	6.33321	12.2433	28.5556	28.3889
89	0.184994	3.91187	0.950163	6.37159	12.5238	28.5556	28.3889
90	0.182141	3.85118	0.944179	6.42724	12.3831	28.5556	28.3889
91	0.179771	3.80144	0.942091	6.46521	12.3469	28.5556	28.3889
92	0.187079	3.80366	0.964284	6.25265	12.1988	28.5556	28.3889
93	0.187578	3.81381	0.949687	6.27205	11.8324	28.5556	28.3889
94	0.188274	3.82796	0.937489	6.30632	11.5024	28.5556	28.3889
95	0.183378	3.72843	0.953232	6.33523	11.9364	28.5556	28.3889
96	0.189876	3.70634	0.987195	6.09296	12.0746	28.5556	28.3889
97	0.198104	3.70569	0.99	5.84874	11.8836	28.5556	28.3889
98	0.19621	3.66986	0.99	5.86293	11.9553	28.5556	28.3889
99	0.188546	3.68001	0.970496	6.1296	11.6921	28.5556	28.3889
100	0.188253	3.67466	0.99	6.14806	12.3411	28.5556	28.3889
101	0.186841	3.64673	0.966607	6.16329	11.6055	28.5556	28.3889
102	0.197984	3.70343	0.99	5.91901	11.9435	28.5556	28.3889
103	0.195233	3.65197	0.99	5.94104	12.5894	28.5556	28.3889
104	0.195901	3.66408	0.99	5.95751	11.6948	28.5556	28.3889
105	0.189444	3.69753	0.989126	6.22513	11.9918	28.5556	28.3889
106	0.19033	3.7152	0.974955	6.24162	11.6459	28.5556	28.3889
107	0.189947	3.70736	0.988271	6.25803	11.9301	28.5556	28.3889
108	0.19818	3.70711	0.99	6.00638	11.7074	28.5556	28.3889
109	0.198105	3.70531	0.99	6.01562	12.4991	28.5556	28.3889
110	0.188166	3.67259	0.965995	6.28022	11.4492	28.5556	28.3889
111	0.189516	3.69931	0.971292	6.29236	11.5298	28.5556	28.3889
112	0.181649	3.69326	0.951095	6.57478	11.6827	28.5556	28.3889
113	0.188652	3.68245	0.986991	6.32486	11.862	28.5556	28.3889
114	0.178605	3.63138	0.946276	6.59873	11.6094	28.5556	28.3889
115	0.171135	3.61881	0.906638	6.8784	11.2653	28.5556	28.3889
116	0.170427	3.60383	0.931671	6.88999	11.8695	28.5556	28.3889
117	0.169553	3.58502	0.930651	6.90309	11.8487	28.5556	28.3889
118	0.171015	3.61627	0.935625	6.92392	11.9181	28.5556	28.3889
119	0.167664	3.68157	0.905667	7.2032	11.6893	28.5556	28.3889
120	0.170692	3.7484	0.905237	7.20876	11.6082	28.5556	28.3889
121	0.17124	3.76009	0.914109	7.21613	11.8083	28.5556	28.3889
122	0.174661	3.83522	0.919782	7.22104	11.8696	28.5556	28.3889
123	0.171532	3.9058	0.893029	7.50243	11.674	29	28.3889
124	0.168066	3.96369	0.86001	7.78071	11.2791	29.1667	28.3889
125	0.169341	3.9941	0.841544	7.78472	10.7522	29.3889	28.3889
126	0.173092	4.08224	0.867272	7.79364	11.3421	29.3889	28.3889
127	0.171194	4.17684	0.851397	8.08397	11.3189	29.3889	28.3889
128	0.174687	4.26207	0.86163	8.09735	11.5037	29.3889	28.3889
129	0.177848	4.33918	0.852568	8.11023	11.1628	29.3889	28.3889
130	0.181879	4.43753	0.855911	8.12162	11.1456	29.3889	28.3889
131	0.189957	4.48036	0.886807	7.86854	11.394	29.3889	28.3889
132	0.178615	4.50331	0.838728	8.43767	11.0629	29.3889	28.3889
133	0.182294	4.59569	0.836589	8.45185	10.8932	29.3889	28.3889
134	0.18189	4.58588	0.841492	8.47914	11.018	29.3889	28.3889
135	0.187204	4.56746	0.852101	8.22964	10.8021	29.3889	28.3889
136	0.184526	4.5021	0.844925	8.2663	10.6321	29.3889	28.3889
137	0.18588	4.53515	0.85643	8.2886	10.8954	29.3889	28.3889
138	0.183398	4.47458	0.84262	8.30099	10.5611	29.3889	28.3889
139	0.185021	4.51419	0.844779	8.31238	10.5698	29.3889	28.3889
140	0.18961	4.47179	0.860198	8.05084	10.5059	29.3889	28.3889
141	0.188101	4.43622	0.869245	8.06377	10.7708	29.3889	28.3889
142	0.187373	4.41941	0.866646	8.06924	10.7145	29.3889	28.3889
143	0.185802	4.38199	0.849939	8.09203	10.2799	29.3889	28.3889
144	0.184349	4.3481	0.854132	8.1066	10.4134	29.3889	28.3889
145	0.197361	4.33366	0.891932	7.56038	10.3377	29.3889	28.3889
146	0.183537	4.32856	0.840781	8.12555	10.0546	29.3889	28.3889
147	0.183693	4.33263	0.841926	8.13678	10.0719	29.3889	28.3889
148	0.184759	4.3574	0.833023	8.13944	9.80424	29.3889	28.3889
149	0.196587	4.31666	0.868957	7.58714	9.75526	29.3889	28.3889
150	0.197369	4.33384	0.865163	7.60453	9.62612	29.3889	28.3889
151	0.190339	4.33441	0.860009	7.90079	9.99553	29.3889	28.3889
152	0.184725	4.35696	0.840882	8.19713	9.95927	30.1667	28.3889
153	0.199663	4.38461	0.870194	7.64223	9.665	30.1667	28.3889
154	0.20043	4.40105	0.899756	7.65626	10.3694	30.1667	28.3889
155	0.192637	4.38636	0.888128	7.9519	10.6173	30.1667	28.3889
156	0.193701	4.41098	0.871425	7.95583	10.159	30.1667	28.3889
157	0.195428	4.4503	0.881624	7.96924	10.3699	30.1667	28.3889
158	0.195685	4.45617	0.891906	7.97803	10.6211	30.1667	28.3889
159	0.196228	4.46852	0.888271	7.98172	10.511	30.1667	28.3889
160	0.196171	4.46683	0.890736	7.99259	10.5636	30.1667	28.3889
161	0.189771	4.47558	0.865646	8.29127	10.4076	30.1667	28.3889
162	0.19583	4.45947	0.871387	8.00577	10.0596	30.1667	28.3889
163	0.197389	4.49497	0.886595	8.00577	10.4172	30.1667	28.3889
164	0.196487	4.47442	0.88054	8.01918	10.2679	30.1667	28.3889
165	0.183874	4.4862	0.853028	8.59679	10.5419	30.1667	28.3889
166	0.182761	4.45904	0.826153	8.6067	9.81483	30.1667	28.3889
167	0.190232	4.48685	0.853191	8.3255	10.0306	30.1667	28.3889
168	0.191439	4.51494	0.859396	8.33533	10.1568	30.1667	28.3889
169	0.183383	4.47422	0.826644	8.6389	9.78105	30.1667	28.2778
170	0.177806	4.4829	0.817562	8.92971	9.98554	30.1667	28.2778
171	0.182436	4.45113	0.834724	8.65426	10.0126	30.7778	28.2778
172	0.183055	4.46623	0.838957	8.65575	10.1132	31.0556	28.2778
173	0.182549	4.45389	0.850606	8.65575	10.4482	30.7778	28.2778
174	0.182187	4.44504	0.850409	8.66814	10.4392	31.0556	28.2778
175	0.174515	4.39959	0.829478	8.97457	10.3631	31.0556	28.2778
176	0.182044	4.44155	0.849955	8.69241	10.4058	31.0556	28.2778
177	0.182387	4.44992	0.85382	8.69935	10.4975	31.0556	28.2778
178	0.183365	4.47378	0.861851	8.69588	10.6996	31.0556	28.2778
179	0.176931	4.46085	0.81943	8.96387	10.0269	31.0556	28.2778
180	0.184133	4.49253	0.848083	8.68435	10.3111	31.0556	28.2778
181	0.190343	4.48909	0.874596	8.39985	10.5251	31.0556	28.2778
182	0.190853	4.50112	0.882297	8.39985	10.7192	31.0556	28.2778
183	0.184083	4.4913	0.877834	8.70416	11.1164	31.0556	28.2778
184	0.181488	4.42799	0.857658	8.71407	10.6111	31.0556	28.2778
185	0.188275	4.44069	0.872852	8.42882	10.4998	31.0556	28.2778
186	0.19544	4.45059	0.9097	8.1379	10.9267	31.0556	28.2778
187	0.196119	4.46565	0.902981	8.15153	10.7223	31.0556	28.2778
188	0.187648	4.42589	0.888945	8.45756	10.9167	31.0556	28.2778
189	0.193538	4.40727	0.901919	8.17536	10.7315	31.0556	28.2778
190	0.193814	4.41356	0.903372	8.17952	10.7586	31.0556	28.2778
191	0.195466	4.45118	0.906814	8.17074	10.8187	31.0556	28.2778
192	0.194533	4.42955	0.914991	8.17881	11.0416	31.0556	28.2778
193	0.193608	4.40887	0.906742	8.17906	10.8508	31.0556	28.2778
194	0.192116	4.37488	0.910284	8.19293	10.9625	31.0556	28.2778
195	0.198363	4.35566	0.925541	7.90005	10.8137	31.0556	28.2778
196	0.196213	4.30844	0.929766	7.90005	10.9662	31.0556	28.2778
197	0.182887	4.31323	0.886837	8.49899	10.9295	31.0556	28.2778
198	0.182839	4.31246	0.890624	8.51456	11.0181	31.0556	28.2778
199	0.187097	4.26059	0.924648	8.22068	11.4203	31.0556	28.2778
200	0.195286	4.28811	0.951987	7.93483	11.5057	31	28.2778
201	0.179999	4.24512	0.900891	8.52055	11.3523	31	28.2778
202	0.179385	4.23064	0.90085	8.52725	11.359	31	28.2778
203	0.179042	4.22293	0.900795	8.5409	11.3536	31	28.2778
204	0.178803	4.21693	0.893732	8.5421	11.1673	31	28.2778
205	0.179662	4.23755	0.898466	8.5409	11.2766	31	28.2778
206	0.177986	4.19765	0.892314	8.5421	11.1486	31	28.2778
207	0.177734	4.19171	0.891969	8.55072	11.1367	31	28.2778
208	0.175126	4.13055	0.895797	8.54952	11.3035	31	28.2778
209	0.173848	4.10007	0.907678	8.55072	11.6489	31	28.2778
210	0.168275	4.10563	0.870723	8.85132	11.158	31	28.2778
211	0.167474	4.08609	0.879309	8.85132	11.4153	31	28.2778
212	0.166422	4.06041	0.878752	8.86024	11.4167	31	28.2778
213	0.165963	4.04921	0.87989	8.86619	11.4534	31	28.2778
214	0.171209	4.03817	0.904646	8.5797	11.6027	31	28.2778
215	0.167157	4.07835	0.882085	8.88055	11.4707	31	28.2778
216	0.160707	4.05147	0.870025	9.18638	11.6598	31.8889	28.2778
217	0.162218	4.08988	0.877344	9.18052	11.8387	31.8889	28.2778
218	0.171221	4.0381	0.907695	8.59293	11.6691	31.8889	28.2778
219	0.163325	3.98484	0.887389	8.87825	11.7134	31.8889	28.2778
220	0.163737	3.9949	0.886856	8.88311	11.6838	31.8889	28.2778
221	0.163214	3.98213	0.873039	8.88311	11.3138	31.8889	28.2778
222	0.164336	4.00952	0.878279	8.89311	11.4216	31.8889	28.2778
223	0.169917	4.00735	0.902936	8.60971	11.5557	31.8889	28.2778
224	0.171095	4.03515	0.906088	8.60022	11.6218	31.8889	28.2778
225	0.172037	4.05769	0.897521	8.60094	11.3712	31.8889	28.2778
226	0.172275	4.06296	0.908812	8.61123	11.6558	31.8889	28.2778
227	0.178994	4.07606	0.913203	8.31926	11.2105	31.8889	28.2778
228	0.179038	4.07672	0.930296	8.31399	11.6548	31.8889	28.2778
229	0.178085	4.05538	0.925185	8.31472	11.5454	31.8889	28.2778
230	0.170684	4.02578	0.900814	8.61196	11.4802	31.8889	28.2778
231	0.176384	4.01664	0.929374	8.32119	11.6859	31.8889	28.2778
232	0.183521	4.02976	0.93644	8.02729	11.284	31.8889	28.2778
233	0.183032	4.01903	0.940859	8.03041	11.4018	31.8889	28.2778
234	0.176873	4.02777	0.905273	8.32813	11.0449	31.8889	28.2778
235	0.177271	4.03684	0.917878	8.342	11.3478	31.8889	28.2778
236	0.183038	4.01951	0.936829	8.04452	11.2889	32.2778	28.2778
237	0.182798	4.01388	0.943547	8.04379	11.4606	32.5	28.2778
238	0.182976	4.0178	0.950411	8.04379	11.6277	32.6667	28.2778
239	0.175439	3.99512	0.906852	8.342	11.1045	32.6667	28.2778
240	0.17598	4.00744	0.912655	8.342	11.2422	32.6667	28.2778
241	0.175567	3.99803	0.904914	8.342	11.0515	32.6667	28.2778
242	0.175393	3.99408	0.931557	8.35125	11.7349	32.6667	28.2778
243	0.175441	3.99481	0.924155	8.35052	11.5414	32.6667	28.2778
244	0.170942	4.03152	0.907447	8.66392	11.598	32.6667	28.2778
245	0.177996	4.05336	0.936873	8.37068	11.7936	32.6667	28.2778
246	0.179398	4.08527	0.928594	8.36698	11.5514	32.6667	28.2778
247	0.179802	4.09448	0.947496	8.36559	12.0322	32.6667	28.2778
248	0.168011	4.09918	0.918626	8.96297	12.3795	32.6667	28.2778
249	0.168498	4.11106	0.903633	8.96446	11.9509	32.6667	28.2778
250	0.174924	4.1258	0.930771	8.66991	12.1243	32.6667	28.2778
251	0.17661	4.16521	0.922787	8.66918	11.8698	32.6667	28.2778
252	0.176654	4.1666	0.910616	8.66991	11.5439	32.6667	28.2778
253	0.165432	4.17092	0.87109	9.27688	11.4823	32.6667	28.2778
254	0.170499	4.15989	0.90185	8.98329	11.8339	32.6667	28.2778
255	0.171511	4.18458	0.894657	8.98329	11.6099	32.6667	28.2778
256	0.171003	4.17218	0.888678	8.99221	11.4478	32.6667	28.2778
257	0.170192	4.1524	0.89339	8.99865	11.5917	32.6667	28.2778
258	0.170041	4.14872	0.893054	8.99865	11.5861	32.6667	28.2778
259	0.171056	4.17347	0.893053	8.99865	11.5613	32.6667	28.2778
260	0.175422	4.1372	0.911679	8.6984	11.5712	32.6667	28.2778
261	0.174296	4.11097	0.913408	8.69913	11.645	32.6667	28.2778
262	0.168517	4.11151	0.904773	9.00558	11.9409	32.6667	28.2778
263	0.168551	4.11235	0.897459	9.00558	11.7375	32.6667	28.2778
264	0.175268	4.13356	0.918773	8.70511	11.758	32.6667	28.2778
265	0.180292	4.10527	0.927275	8.40324	11.4589	32.6667	28.2778
266	0.169828	4.14351	0.890859	9.0041	11.525	32.6667	28.2778
267	0.17553	4.14008	0.913231	8.7044	11.6059	32.6667	28.2778
268	0.175902	4.1485	0.930951	8.71229	12.0619	32.6667	28.2778
269	0.181977	4.144	0.943451	8.4086	11.8351	33.5	28.2778
270	0.181577	4.13454	0.937361	8.41156	11.682	33.5	28.2778
271	0.181475	4.13258	0.953579	8.4123	12.1046	33.5	28.2778
272	0.180632	4.11338	0.945245	8.4123	11.9084	33.5	28.2778
273	0.181553	4.13434	0.930644	8.42293	11.4993	33.5	28.2778
274	0.180749	4.11604	0.937249	8.42617	11.6851	33.5	28.2778
275	0.17879	4.07107	0.942412	8.42543	11.8622	33.5	28.2778
276	0.180838	4.11805	0.945252	8.42617	11.89	33.5	28.2778
277	0.181535	4.13392	0.93641	8.42617	11.6456	33.5	28.2778
278	0.188183	4.13212	0.949257	8.13565	11.3928	33.5	28.2778
279	0.188127	4.1309	0.957889	8.14769	11.5971	33.5	28.2778
280	0.181155	4.12493	0.936644	8.45225	11.6324	33.5	28.0556
281	0.181513	4.13343	0.92303	8.45299	11.2734	33.5	28.0556
282	0.180845	4.11822	0.939095	8.45438	11.7025	33.5	28.0556
283	0.187562	4.1185	0.951902	8.15215	11.4558	33.5	28.0556
284	0.179076	4.07794	0.926672	8.45438	11.4216	33.5	28.0556
285	0.180032	4.09934	0.917897	8.45364	11.172	33.5	28.0556
286	0.180112	4.10152	0.918612	8.44559	11.1985	33.8889	28.0556
287	0.179219	4.08119	0.943433	8.44374	11.8623	34.0556	28.0556
288	0.18081	4.11742	0.953464	8.45438	12.0747	34.3889	28.0556
289	0.180142	4.10221	0.94948	8.45438	11.9869	34.2778	28.0556
290	0.166982	4.07407	0.906053	9.05811	11.9613	34.3889	28.0556
291	0.167317	4.08225	0.921617	9.05811	12.3841	34.3889	28.0556
292	0.166748	4.06837	0.912933	9.05464	12.161	34.3889	28.0556
293	0.17103	4.03361	0.928541	8.75252	12.0721	34.3889	28.0556
294	0.168939	3.98463	0.92447	8.75661	12.0101	34.3889	28.0556
295	0.15692	3.95633	0.881751	9.36955	11.9093	34.2778	28.0556
296	0.167905	3.9599	0.913708	8.76114	11.7401	34.3889	28.0556
297	0.161392	3.93768	0.891662	9.06356	11.6936	34.3889	28.0556
298	0.161564	3.94188	0.898275	9.06356	11.8726	34.3889	28.0556
299	0.16097	3.9274	0.895525	9.07347	11.801	34.2778	28.0556
300	0.162904	3.97458	0.890552	9.07347	11.6161	34.3889	28.0556
301	0.163133	3.98017	0.900633	9.0804	11.8827	34.3889	28.0556
302	0.16241	3.96253	0.893814	9.0804	11.7115	34.3889	28.0556
303	0.166989	3.93863	0.91065	8.77673	11.6659	34.2778	28.0556
304	0.159831	3.8996	0.887947	9.07892	11.6135	34.2778	28.0556
305	0.1667	3.93183	0.90876	8.78343	11.6154	34.2778	28.0556
306	0.166881	3.93575	0.920465	8.77599	11.9303	34.2778	28.0556
307	0.173383	3.94796	0.908643	8.4448	11.0931	34.2778	28.0556
308	0.167955	3.96143	0.905344	8.74745	11.5303	34.2778	28.0556
309	0.174466	3.97296	0.923051	8.45386	11.4335	34.2778	28.0556
310	0.176204	4.01255	0.924304	8.45386	11.4263	34.2778	28.0556
311	0.177177	4.03469	0.938519	8.45987	11.7656	34.2778	28.0556
312	0.176029	4.00819	0.927874	8.45914	11.5156	34.2778	28.0556
313	0.176609	4.02177	0.924363	8.45571	11.4168	34.2778	28.0556
314	0.17562	3.99925	0.925341	8.45386	11.4664	34.2778	28.0556
315	0.173986	3.96202	0.928715	8.45987	11.5848	34.2778	28.0556
316	0.180473	3.96284	0.976982	8.15745	12.2313	34.2778	28.0556
317	0.173649	3.95402	0.96183	8.45914	12.4474	35.1667	28.0556
318	0.173849	3.9589	0.95239	8.45987	12.1999	35.1667	28.0556
319	0.174718	3.97869	0.953422	8.46311	12.2036	35.1667	28.0556
320	0.182614	4.00984	0.978677	8.15789	12.2261	35.1667	28.0556
321	0.187203	3.95822	0.984731	7.86275	11.8138	35.1667	28.0556
322	0.18112	3.97703	0.968361	8.16547	11.9942	35.1667	28.0556
323	0.173279	3.94594	0.937711	8.46635	11.827	35.1667	28.0556
324	0.171951	3.91568	0.937204	8.46635	11.8442	35.1667	28.0556
325	0.179715	3.94619	0.956679	8.16369	11.7357	35.1667	28.0556
326	0.173692	3.95534	0.943304	8.46635	11.9622	35.1667	28.0556
327	0.171524	3.90563	0.941847	8.47208	11.9664	35.1667	28.0556
328	0.172547	3.92926	0.941918	8.47282	11.946	35.1667	28.0556
329	0.173426	3.94927	0.935729	8.47282	11.766	35.1667	28.0556
330	0.172435	3.9267	0.935026	8.48207	11.7611	35.1667	28.0556
331	0.173915	3.96041	0.923484	8.47699	11.4341	35.1667	28.0556
332	0.167088	3.94064	0.915107	8.77881	11.7791	35.1667	28.0556
333	0.161394	3.93774	0.907682	9.08183	12.119	35.1667	28.0556
334	0.17362	3.95369	0.938555	8.47467	11.8327	35.1667	28.0556
335	0.167708	3.95526	0.907187	8.78982	11.5414	35.1667	28.0556
336	0.162258	3.95881	0.892011	9.09521	11.6505	35.3889	28.0556
337	0.158449	3.99486	0.874452	9.39868	11.6328	36	28.0556
338	0.169363	3.99429	0.915057	8.79174	11.7112	35.7778	28.0556
339	0.16552	4.03839	0.892998	9.09521	11.5983	36	28.0556
340	0.166355	4.05878	0.911222	9.09521	12.0826	36	28.0556
341	0.165913	4.04798	0.907148	9.09521	11.9806	36	28.0556
342	0.165817	4.04564	0.904264	9.09521	11.903	36	28.0556
343	0.167138	4.07789	0.910141	9.09521	12.0336	36	28.0556
344	0.171667	4.04863	0.928468	8.79174	12.0159	36	28.0556
345	0.170591	4.0236	0.924666	8.79248	11.9405	36	28
346	0.167129	4.07766	0.907481	9.09521	11.9601	36	28
347	0.171586	4.04706	0.93041	8.79248	12.0708	36	28
348	0.171187	4.0373	0.928138	8.78684	12.0233	36	28
349	0.170408	4.01893	0.920222	8.78684	11.8297	36	28
350	0.176637	4.02239	0.954872	8.49306	12.1674	36	28
351	0.165362	4.03455	0.899535	9.105	11.7734	36	28
352	0.177354	4.03873	0.940772	8.49815	11.7815	36	28
353	0.175329	3.99261	0.945367	8.4867	11.9579	36	28
354	0.176742	4.02443	0.934565	8.48596	11.6455	36	28
355	0.174621	3.9765	0.939334	8.4867	11.818	36	28
356	0.174183	3.96652	0.947091	8.48558	12.0297	36	28
357	0.174614	3.97633	0.94484	8.48697	11.9603	36	28
358	0.179445	3.94026	0.966985	8.18357	11.9786	36	28
359	0.172035	3.91725	0.947174	8.48623	12.0783	36	28
360	0.173586	3.95292	0.943842	8.4953	11.9495	36	28
361	0.173168	3.94339	0.938566	8.48882	11.8292	36	28
362	0.177937	3.90716	0.940606	8.18536	11.3524	36	28
363	0.184657	3.90438	0.970539	7.88061	11.5092	36	28
364	0.172027	3.91708	0.90863	8.48485	11.0836	36	28
365	0.170607	3.88509	0.922893	8.48559	11.4856	36	28
366	0.175928	3.86339	0.945594	8.18298	11.525	36	28
367	0.175287	3.84896	0.942935	8.18224	11.4718	36	28
368	0.169361	3.8567	0.917525	8.49067	11.3701	36	28
369	0.171663	3.90878	0.936718	8.4867	11.816	36.7778	28
370	0.169443	3.85858	0.942365	8.49206	12.0089	36.7778	28
371	0.170079	3.87305	0.943869	8.49484	12.0306	36.7778	28
372	0.17084	3.8904	0.954211	8.49484	12.2806	36.7778	28
373	0.170536	3.88346	0.93622	8.49391	11.8234	36.7778	28
374	0.16051	3.91618	0.903293	9.11037	11.9905	36.7778	28
375	0.161279	3.93492	0.898415	9.10839	11.8386	36.7778	28
376	0.16648	3.92663	0.913719	8.81672	11.7201	36.7778	28
377	0.168242	3.96785	0.927164	8.81166	12.0418	36.7778	28
378	0.161573	3.9421	0.894929	9.11582	11.7274	36.7778	28
379	0.16354	3.99009	0.909104	9.11582	12.072	36.7778	28
380	0.164014	4.00166	0.908518	9.11384	12.0462	36.7778	28
381	0.171949	4.05562	0.925136	8.8124	11.9011	36.7778	28
382	0.166293	4.05726	0.9038	9.11582	11.858	36.7778	28
383	0.166063	4.05166	0.890531	9.11582	11.4961	36.7778	28
384	0.165831	4.04598	0.901503	9.11582	11.8056	36.7778	28
385	0.164567	4.01516	0.897847	9.11186	11.7391	36.7778	28
386	0.171113	4.03556	0.924356	8.80639	11.9042	36.7778	28
387	0.170654	4.02508	0.926356	8.8124	11.9643	37.1667	28
388	0.163207	3.98196	0.896962	9.11582	11.7439	37.5556	28
389	0.169091	3.98822	0.918707	8.8124	11.7964	37.5556	28
390	0.167083	3.94052	0.932349	8.81166	12.208	37.5556	28
391	0.17251	3.92808	0.934122	8.50381	11.7125	37.5556	28
392	0.1718	3.91224	0.958012	8.50316	12.3486	37.5556	28
393	0.164834	3.8878	0.925332	8.8124	12.0742	37.5556	28
394	0.172536	3.929	0.960122	8.50825	12.3813	37.5556	28
395	0.173056	3.94084	0.945163	8.50825	11.9828	37.5556	28
396	0.177324	3.89369	0.982538	8.20052	12.3959	37.5556	28
397	0.171008	3.89421	0.950328	8.50825	12.163	37.5556	28
398	0.171975	3.91624	0.948685	8.50825	12.0985	37.5556	28
399	0.171369	3.90243	0.943292	8.50825	11.9729	37.5556	28
400	0.17718	3.89053	0.978635	8.21256	12.2897	37.5556	28
401	0.177459	3.89666	0.982097	8.20855	12.3739	37.5556	28
402	0.177984	3.90819	0.963715	8.20855	11.9042	37.5556	28
403	0.173374	3.94809	0.955868	8.50963	12.2509	37.5556	28
404	0.188332	3.98246	0.980954	7.89595	11.6679	37.5556	28
405	0.186656	3.94665	0.98675	7.88963	11.847	37.5556	28
406	0.181918	3.99456	0.962687	8.20409	11.7967	37.5556	28
407	0.175815	4.00369	0.948693	8.50825	12.0112	37.5556	28
408	0.181601	3.98796	0.970325	8.21331	11.9866	37.5556	28
409	0.181542	3.98631	0.956067	8.21747	11.6265	37.5556	28
410	0.181608	3.98776	0.963087	8.21435	11.8032	37.5556	28
411	0.174601	3.97568	0.933719	8.51814	11.6402	37.5556	28
412	0.176722	4.02432	0.942698	8.51703	11.8269	37.5556	28
413	0.174548	3.97482	0.945185	8.51287	11.9448	37.5556	28
414	0.174155	3.96588	0.940387	8.51287	11.8297	37.5556	28
415	0.174259	3.96824	0.927648	8.51888	11.492	37.5556	28
416	0.168548	3.97507	0.926332	8.82076	12.0032	37.5556	28
417	0.168577	3.97575	0.923447	8.82268	11.9234	37.5556	28
418	0.169323	3.99369	0.931907	8.82677	12.13	38.3889	28
419	0.169975	4.00873	0.929687	8.82603	12.0541	38.3889	28
420	0.170322	4.01724	0.917715	8.82342	11.7298	38.3889	28
421	0.164736	4.01928	0.908147	9.12722	12.0049	38.3889	28
422	0.165267	4.03223	0.896578	9.13068	11.6681	38.3889	28
423	0.16432	4.00911	0.904593	9.13068	11.9132	38.3889	28
424	0.170969	4.0325	0.917031	8.82677	11.6929	38.3889	28
425	0.166814	4.06996	0.924316	9.13068	12.3986	38.3889	28
426	0.160118	4.03662	0.917897	9.43306	12.7979	38.3889	28
427	0.17181	4.05199	0.937193	8.82603	12.2118	38.3889	28
428	0.172385	4.06556	0.939891	8.82459	12.2719	38.3889	28
429	0.172568	4.07022	0.927139	8.82342	11.9291	38.3889	28
430	0.166867	4.07126	0.896881	9.13068	11.6375	38.3889	28
431	0.167232	4.08016	0.904404	9.13068	11.8369	38.3889	28
432	0.17199	4.05658	0.927753	8.82677	11.9558	38.3889	28
433	0.179441	4.08589	0.944941	8.52138	11.8168	38.3889	28
434	0.172678	4.07248	0.928835	8.80206	11.9915	38.3889	28
435	0.171076	4.03503	0.918911	8.8028	11.7646	38.3889	28
436	0.170841	4.02915	0.915765	8.81068	11.6764	38.3889	28
437	0.184793	4.05768	0.959079	8.20808	11.6396	38.3889	28
438	0.18343	4.02776	0.960354	8.2063	11.7031	38.3889	28
439	0.184473	4.05066	0.966097	8.2063	11.8233	38.3889	28
440	0.176499	4.01926	0.954179	8.51239	12.1333	38.3889	28
441	0.180516	3.96413	0.970454	8.20882	12.0181	38.3889	28
442	0.182261	4.00209	0.964958	8.20808	11.8417	38.3889	28
443	0.179718	3.94625	0.964208	8.20808	11.8789	38.3889	28
444	0.178303	3.91519	0.954957	8.20808	11.6794	39.1667	28
445	0.179493	3.94131	0.967583	8.20808	11.968	39.1667	28
446	0.178986	3.93054	0.963529	8.20882	11.8791	39.1667	28
447	0.179167	3.93415	0.968147	8.20808	11.9892	39.2778	28
448	0.179338	3.9379	0.958104	8.20184	11.7413	39.1667	28
449	0.178988	3.93023	0.951877	8.20184	11.5938	39.1667	28
450	0.179618	3.94406	0.965199	8.20184	11.912	39.1667	28
451	0.179661	3.94537	0.978391	8.20882	12.2347	39.1667	28
452	0.180078	3.95416	0.959358	8.20808	11.7501	39.1667	28
453	0.180294	3.9589	0.964214	8.20808	11.8664	39.1667	28
454	0.16875	3.97982	0.938278	8.81595	12.3231	39.1667	28
455	0.174371	3.9708	0.954484	8.51054	12.1915	39.1667	28
456	0.180933	3.97328	0.978884	8.20882	12.2191	39.1667	27.8889
457	0.176452	4.01817	0.954279	8.52164	12.1277	39.1667	27.8889
458	0.175015	3.98545	0.935934	8.52672	11.6812	39.1667	27.8889
459	0.170517	4.02151	0.922454	8.82361	11.8501	39.1667	27.8889
460	0.170631	4.02454	0.916619	8.83154	11.685	39.1667	27.8889
461	0.176747	4.0249	0.948225	8.52164	11.9645	39.1667	27.8889
462	0.171227	4.03826	0.929206	8.82361	12.0141	39.1667	27.8889
463	0.165668	4.04202	0.89682	9.12571	11.67	39.1667	27.8889
464	0.166208	4.05518	0.903333	9.12571	11.8372	39.1667	27.8889
465	0.171928	4.05478	0.925418	8.82122	11.8986	39.1667	27.8889
466	0.171811	4.05237	0.934288	8.82196	12.1398	39.1667	27.8889
467	0.165326	4.03366	0.912953	9.13562	12.1153	39.1667	27.8889
468	0.16496	4.02474	0.902061	9.13562	11.8225	39.1667	27.8889
469	0.162611	3.96743	0.907165	9.13017	12.0266	39.1667	27.8889
470	0.161528	3.941	0.91521	9.13017	12.2759	39.1667	27.8889
471	0.168555	3.97524	0.931275	8.82361	12.1325	39.1667	27.8889
472	0.168817	3.98175	0.923348	8.82005	11.9195	39.1667	27.8889
473	0.168617	3.9767	0.931758	8.81787	12.1498	39.1667	27.8889
474	0.168643	3.97765	0.916683	8.81861	11.7466	40.2778	27.8889
475	0.167243	3.9443	0.911814	8.82697	11.6391	40.0556	27.8889
476	0.173628	3.95354	0.932196	8.52413	11.617	40.0556	27.8889
477	0.17412	3.96507	0.928179	8.52164	11.5062	40	27.8889
478	0.17298	3.93912	0.934905	8.51072	11.7169	40	27.8889
479	0.171909	3.91473	0.931463	8.49549	11.6675	40	27.8889
480	0.172391	3.92572	0.922312	8.48855	11.427	40	27.8889
481	0.172612	3.93041	0.93713	8.48781	11.8039	40	27.8889
482	0.171176	3.89805	0.944349	8.48855	12.0243	40	27.8889
483	0.17303	3.94026	0.927818	8.49549	11.5478	40	27.8889
484	0.179272	3.93647	0.972388	8.1851	12.1155	40	27.8889
485	0.186853	3.95081	0.985061	7.88981	11.8021	40	27.8889
486	0.178676	3.92338	0.954398	8.19357	11.6717	40	27.8889
487	0.17228	3.92319	0.937729	8.49919	11.8174	40	27.8889
488	0.173149	3.94297	0.951631	8.49734	12.1588	40	27.8889
489	0.186748	3.94897	0.993631	7.88754	12.0141	40	27.8889
490	0.188183	3.97894	0.99	7.89324	12.3126	40	27.8889
491	0.176955	4.02928	0.957272	8.5003	12.2132	40	27.8889
492	0.175148	3.98849	0.94972	8.49734	12.0639	40.1667	27.8889
493	0.180624	3.96651	0.965292	8.18896	11.9069	40.8889	27.8889
494	0.180082	3.95426	0.965084	8.18644	11.9144	40.8889	27.8889
495	0.174353	3.97038	0.949361	8.50104	12.069	40.8889	27.8889
496	0.17428	3.96839	0.959371	8.5003	12.3283	40.8889	27.8889
497	0.172838	3.9359	0.955245	8.50104	12.2556	40.8889	27.8889
498	0.174466	3.97295	0.936079	8.50104	11.7231	40.8889	27.8889
499	0.174318	3.9696	0.952675	8.50983	12.1467	40.8889	27.8889
500	0.173548	3.95205	0.947468	8.50983	12.0296	40.8889	27.8889
501	0.168861	3.98245	0.910515	8.81857	11.5746	40.8889	27.8889
502	0.171242	4.03862	0.913913	8.81521	11.6128	40.8889	27.8889
503	0.170862	4.02997	0.922818	8.81165	11.8654	40.8889	27.8889
504	0.169431	3.9959	0.923039	8.8109	11.9041	40.8889	27.8889
505	0.16921	3.99101	0.912396	8.81931	11.6177	40.8889	27.8889
506	0.162668	3.96883	0.887401	9.12296	11.4851	40.8889	27.8889
507	0.162667	3.96879	0.900947	9.11949	11.8637	40.8889	27.8889
508	0.164047	4.00247	0.900386	9.11949	11.8145	40.8889	27.8889
509	0.170894	4.03075	0.918047	8.81596	11.7326	40.8889	27.8889
510	0.172741	4.07395	0.908811	8.81857	11.4375	40.8889	27.8889
511	0.168445	4.10977	0.899521	9.12643	11.6763	40.8889	27.8889
512	0.173872	4.10064	0.923423	8.82048	11.8001	40.8889	27.8889
513	0.174987	4.12692	0.923966	8.82048	11.7883	40.8889	27.8889
514	0.172109	4.0594	0.926727	8.82123	11.9311	40.8889	27.8889
515	0.165539	4.03886	0.91279	9.1304	12.1107	40.8889	27.8889
516	0.164393	4.01091	0.901346	9.12841	11.8237	40.8889	27.8889
517	0.175331	3.99265	0.943964	8.51676	11.8915	40.8889	27.8889
518	0.17477	3.97954	0.935914	8.51417	11.697	40.8889	27.8889
519	0.168165	3.96604	0.92567	8.81857	11.9967	40.8889	27.8889
520	0.168751	3.98019	0.911727	8.815	11.6149	40.8889	27.8889
521	0.17997	3.95215	0.960042	8.20591	11.7735	40.8889	27.8889
522	0.179926	3.95082	0.986076	8.20338	12.4241	40.8889	27.8889
523	0.176994	3.88644	0.970026	8.21052	12.0813	40.8889	27.8889
524	0.175489	3.8534	0.978762	8.21052	12.3321	40.8889	27.8889
525	0.174511	3.83192	0.973924	8.21052	12.2329	40.8889	27.8889
526	0.173977	3.82053	0.963145	8.2062	11.9821	40.8889	27.8889
527	0.173178	3.80265	0.956177	8.20412	11.8263	40.8889	27.8889
528	0.173259	3.80443	0.958164	8.20546	11.8727	40.8889	27.8889
529	0.171943	3.77554	0.949203	8.20546	11.6782	40.7778	27.8889
530	0.174705	3.83619	0.957164	8.20546	11.816	41.6667	27.8889
531	0.174413	3.83011	0.971039	8.20486	12.1707	41.6667	27.8889
532	0.175823	3.86072	0.959572	8.20546	11.8515	41.6667	27.8889
533	0.17644	3.87428	0.972379	8.20546	12.1571	41.6667	27.8889
534	0.17679	3.88197	0.982064	8.20546	12.3909	41.6667	27.8889
535	0.177416	3.89571	0.977174	8.20546	12.2552	41.6667	27.8889
536	0.177791	3.9043	0.961159	8.2062	11.8489	41.6667	27.8889
537	0.178762	3.92526	0.967056	8.20546	11.9735	41.6667	27.8889
538	0.179624	3.94419	0.979974	8.20412	12.2779	41.6667	27.8889
539	0.174805	3.98033	0.947959	8.50892	12.0128	41.6667	27.8889
540	0.176658	4.02288	0.949031	8.50966	11.9994	41.6667	27.8889
541	0.183977	4.04013	0.966809	8.2062	11.8539	41.6667	27.8889
542	0.176801	4.02614	0.938848	8.5055	11.737	41.6667	27.8889
543	0.176758	4.02516	0.929643	8.50966	11.4959	41.6667	27.8889
544	0.169899	4.00694	0.917171	8.81073	11.7361	41.6667	27.8889
545	0.169123	3.98896	0.913534	8.80956	11.66	41.6667	27.8889
546	0.173756	3.9568	0.917456	8.50966	11.2493	41.6667	27.8889
547	0.168289	3.96895	0.919055	8.81313	11.8222	41.6667	27.8889
548	0.167601	3.95306	0.893966	8.81387	11.1677	41.6667	27.8889
549	0.168056	3.96346	0.912722	8.81313	11.6581	41.6667	27.8889
550	0.167621	3.95321	0.922129	8.78533	11.948	41.6667	27.8889
551	0.160074	3.90553	0.890364	9.09601	11.6574	42.2778	27.8889
552	0.160503	3.916	0.889499	9.09403	11.625	42.5	27.8889
553	0.161083	3.93015	0.896441	9.09204	11.805	42.5	27.8889
554	0.159339	3.8876	0.886406	9.09948	11.5622	42.5	27.8889
555	0.159875	3.90068	0.899205	9.09403	11.9091	42.5	27.8889
556	0.165377	3.90027	0.928147	8.78868	12.1587	42.5	27.8889
557	0.165016	3.8921	0.920483	8.78798	11.9645	42.5	27.8889
558	0.164843	3.88768	0.927867	8.79586	12.1566	42.5	27.8889
559	0.16401	3.86836	0.907351	8.79325	11.6314	42.5	27.8889
560	0.164591	3.88176	0.920111	8.7906	11.9602	42.5	27.8889
561	0.17169	3.9094	0.945555	8.48717	12.0433	42.5	27.8889
562	0.171676	3.90941	0.951906	8.48791	12.2089	42.5	27.8889
563	0.172045	3.91782	0.94006	8.48791	11.8943	42.5	27.8889
564	0.173252	3.94531	0.934536	8.48791	11.724	42.5	27.8889
565	0.172889	3.93705	0.948089	8.48606	12.0844	42.5	27.8889
566	0.178685	3.92357	0.969442	8.18135	12.0588	42.5	27.8889
567	0.174621	3.97648	0.936709	8.49299	11.7439	42.5	27.8889
568	0.175433	3.99497	0.945125	8.49114	11.9448	42.5	27.8889
569	0.179297	3.93737	0.971565	8.18521	12.0962	42.5	27.8889
570	0.180252	3.95798	0.961784	8.18447	11.8303	42.5	27.8889
571	0.179635	3.94443	0.953724	8.18626	11.6412	42.5	27.8889
572	0.180001	3.95246	0.970842	8.18447	12.0616	42.5	27.8889
573	0.180626	3.9662	0.964102	8.18046	11.8839	42.5	27.8889
574	0.187524	3.96537	0.991912	7.87792	11.9661	42.5	27.8889
575	0.188946	3.99508	0.987915	7.87417	11.8419	42.5	27.8889
576	0.182479	4.00688	0.956932	8.17556	11.6694	42.5	27.8889
577	0.176719	4.02427	0.931443	8.48189	11.5711	42.5	27.8889
578	0.176549	4.0204	0.943599	8.48189	11.8892	42.5	27.8889
579	0.183201	4.0231	0.984092	8.18834	12.3196	42.5	27.8889
580	0.183455	4.02831	0.976656	8.1925	12.1227	42.5	27.8889
581	0.176284	4.014	0.953437	8.49364	12.136	42.5	27.8889
582	0.177751	4.04776	0.948974	8.48791	11.9948	42.5	27.8889
583	0.177488	4.04177	0.958199	8.48189	12.2452	42.5	27.8889
584	0.177121	4.03343	0.94525	8.48189	11.9188	42.5	27.8889
585	0.186204	4.08868	0.968519	8.18626	11.8657	42.5	27.8889
586	0.174466	4.11463	0.928084	8.7973	11.934	42.5	27.8889
587	0.173605	4.09433	0.937787	8.79395	12.2175	42.5	27.8889
588	0.173308	4.08766	0.930503	8.78511	12.04	43.2778	27.8889
589	0.173152	4.08365	0.945941	8.78437	12.456	43.2778	27.8889
590	0.17293	4.07875	0.937186	8.78367	12.2293	43.2778	27.8889
591	0.166242	4.05601	0.918149	9.08412	12.2883	43.2778	27.8889
592	0.164166	4.00537	0.914997	9.0698	12.266	43.2778	27.8889
593	0.168573	3.97566	0.926494	8.76718	12.0606	43.2778	27.8889
594	0.167664	3.95456	0.931884	8.76386	12.2314	43.2778	27.8889
595	0.167089	3.94066	0.929006	8.76951	12.1605	43.2778	27.8889
596	0.159986	3.90339	0.906765	9.05966	12.1501	43.2778	27.8889
597	0.166095	3.91721	0.93174	8.75546	12.2712	43.2778	27.8889
598	0.16536	3.89987	0.929116	8.76504	12.2087	43.2778	27.8889
599	0.164837	3.88755	0.924735	8.76839	12.1004	43.2778	27.8889
600	0.163738	3.86194	0.930232	8.76578	12.2779	43.2778	27.8889
601	0.163084	3.84621	0.931904	8.76312	12.3389	43.2778	27.8889
602	0.16254	3.83369	0.921573	8.76913	12.0709	43.2778	27.8889
603	0.163983	3.86741	0.919248	8.76839	11.9736	43.2778	27.8889
604	0.170224	3.87602	0.937634	8.46897	11.8902	44.1667	27.8889
605	0.170463	3.88179	0.947923	8.46462	12.1569	43.8889	27.8889
606	0.171693	3.90982	0.935769	8.46647	11.8128	44.1667	27.8889
607	0.177753	3.9031	0.966146	8.16202	12.0164	44.1667	27.8889
608	0.179809	3.94826	0.983806	8.16202	12.4114	44.1667	27.8889
609	0.173617	3.95329	0.956654	8.46388	12.3096	44.1667	27.8889
610	0.173578	3.95274	0.951639	8.46647	12.1801	44.1667	27.8889
611	0.179396	3.93955	0.967124	8.17257	11.996	44.1667	27.8889
612	0.179792	3.94789	0.969185	8.17763	12.0317	44.1667	27.8889
613	0.186349	3.94016	0.982383	7.86887	11.7694	44.1667	27.8889
614	0.185141	3.91499	0.984229	7.86359	11.8464	44.1667	27.8889
615	0.170473	3.88202	0.93147	8.47479	11.7211	44.1667	27.8889
616	0.177209	3.89152	0.960372	8.16945	11.8788	44.1667	27.8889
617	0.183188	3.87368	0.968661	7.86488	11.5127	44.0556	27.8889
618	0.183804	3.88636	0.984859	7.86766	11.8839	44.0556	27.8889
619	0.181718	3.84259	0.977162	7.8684	11.7443	44.0556	27.8889
620	0.173751	3.81523	0.949462	8.17057	11.6799	44.0556	27.8889
621	0.173454	3.80905	0.946424	8.17131	11.6117	44.0556	27.8889
622	0.172387	3.78527	0.936388	8.16924	11.3853	44.0556	27.8889
623	0.172998	3.7987	0.95543	8.16924	11.8465	44.0556	27.8889
624	0.172401	3.78559	0.972092	8.17548	12.2687	44.0556	27.8889
625	0.167499	3.8143	0.948688	8.47858	12.2302	44.0556	27.8889
626	0.167323	3.81029	0.946761	8.4684	12.1945	44.0556	27.8889
627	0.174219	3.82585	0.957655	8.16819	11.878	44.0556	27.8889
628	0.174768	3.83756	0.966482	8.16745	12.0849	44.0556	27.8889
629	0.163161	3.84801	0.92174	8.77231	12.0558	44.0556	27.8889
630	0.164107	3.87034	0.908531	8.77231	11.6799	44.0556	27.8889
631	0.164636	3.88313	0.929669	8.78167	12.2257	44.0556	27.8889
632	0.164364	3.87639	0.910395	8.7862	11.7098	44.0556	27.8889
633	0.171537	3.90626	0.948948	8.48366	12.1398	44.0556	27.8889
634	0.164573	3.88164	0.928497	8.78694	12.1905	44.0556	27.8889
635	0.160925	3.92628	0.899352	9.08948	11.8921	44.0556	27.8889
636	0.165788	3.90996	0.911541	8.7862	11.7069	44.0556	27.8889
637	0.165807	3.91076	0.923315	8.79652	12.0131	44.0556	27.7778
638	0.164575	3.88136	0.927257	8.79578	12.1467	44.0556	27.7778
639	0.16326	3.85068	0.92318	8.79269	12.0734	44.0556	27.7778
640	0.16359	3.85814	0.916745	8.79195	11.8923	45.1667	27.7778
641	0.16111	3.79966	0.910941	8.79051	11.7969	45	27.7778
642	0.168615	3.83972	0.935791	8.48598	11.864	45	27.7778
643	0.16301	3.84478	0.921681	8.77976	12.0521	45	27.7778
644	0.163923	3.86599	0.906486	8.77758	11.6242	45	27.7778
645	0.168686	3.84134	0.955777	8.48366	12.3813	45	27.7778
646	0.166754	3.797	0.929318	8.47969	11.7436	45	27.7778
647	0.168086	3.82733	0.931059	8.47784	11.7601	45	27.7778
648	0.168114	3.82831	0.92807	8.47858	11.6832	45	27.7778
649	0.165926	3.77849	0.922424	8.47858	11.5871	45	27.7778
650	0.172095	3.77888	0.947664	8.18038	11.6616	45	27.7778
651	0.17242	3.78601	0.950356	8.17726	11.7247	45	27.7778
652	0.17898	3.78471	0.96495	7.87785	11.4996	45	27.7778
653	0.165083	3.75929	0.941964	8.48366	12.1063	45	27.7778
654	0.165983	3.77979	0.941597	8.48366	12.0763	45	27.7778
655	0.172249	3.78226	0.95218	8.18038	11.7708	45	27.7778
656	0.178935	3.7834	0.99	7.87711	12.4807	45	27.7778
657	0.174272	3.82667	0.98556	8.17548	12.5633	45	27.7778
658	0.17503	3.84331	0.980603	8.17548	12.4231	45	27.7778
659	0.180997	3.82735	0.99	7.87312	12.3297	45	27.7778
660	0.180549	3.81788	0.983428	7.8684	11.9194	45	27.7778
661	0.180978	3.82658	0.979888	7.86766	11.8243	45	27.7778
662	0.18099	3.8272	0.95418	7.87785	11.1986	45	27.7778
663	0.168073	3.82737	0.920283	8.48181	11.4796	45	27.7778
664	0.168737	3.84249	0.932292	8.47534	11.7814	45.7778	27.7778
665	0.176099	3.86678	0.966738	8.16924	12.0603	45.7778	27.7778
666	0.177271	3.89253	0.96226	8.14575	11.9464	45.7778	27.7778
667	0.175391	3.85124	0.969607	8.14575	12.1708	45.7778	27.7778
668	0.169947	3.87006	0.937112	8.44774	11.906	45.7778	27.7778
669	0.17114	3.89722	0.946479	8.44774	12.121	45.7778	27.7778
670	0.172782	3.9346	0.942816	8.44774	11.9889	45.7778	27.7778
671	0.17416	3.96599	0.945166	8.44266	12.0233	45.7778	27.7778
672	0.167741	3.95603	0.91966	8.74373	11.9207	45.7778	27.7778
673	0.168434	3.97239	0.921131	8.74134	11.9461	45.7778	27.7778
674	0.167839	3.95868	0.929445	8.75501	12.1708	45.7778	27.7778
675	0.168377	3.97103	0.927711	8.75092	12.114	45.7778	27.7778
676	0.167344	3.947	0.929356	8.75501	12.1801	45.7778	27.7778
677	0.161494	3.94018	0.899822	9.05645	11.9242	45.7778	27.7778
678	0.163372	3.986	0.895896	9.05645	11.7697	45.7778	27.7778
679	0.162469	3.96396	0.906043	9.05645	12.0727	45.7778	27.7778
680	0.168156	3.96616	0.927664	8.75501	12.1157	45.7778	27.7778
681	0.167672	3.9544	0.916506	8.75427	11.8273	45.7778	27.7778
682	0.162021	3.95304	0.880734	9.05645	11.3827	45.7778	27.7778
683	0.168898	3.98333	0.902344	8.75427	11.4193	45.7778	27.7778
684	0.167617	3.95312	0.914294	8.75427	11.7694	45.7778	27.7778
685	0.174047	3.96343	0.931333	8.45283	11.6582	45.7778	27.7778
686	0.160328	3.91172	0.870688	9.05446	11.1478	45.7778	27.7778
687	0.16054	3.91689	0.889367	9.05645	11.658	45.7778	27.7778
688	0.165803	3.91066	0.901057	8.75501	11.4588	45.7778	27.7778
689	0.165761	3.90935	0.907629	8.75427	11.6347	45.7778	27.7778
690	0.164198	3.87248	0.894008	8.75427	11.3069	45.7778	27.7778
691	0.162808	3.84001	0.900613	8.76028	11.5123	45.7778	27.7778
692	0.163743	3.86174	0.906524	8.75954	11.6475	45.7778	27.7778
693	0.175371	3.85079	0.953545	8.17206	11.7446	45.7778	27.7778
694	0.175271	3.84861	0.948073	8.17072	11.6117	45.7778	27.7778
695	0.174411	3.82973	0.934463	8.1569	11.3052	45.7778	27.7778
696	0.16862	3.83984	0.916438	8.45283	11.3967	45.7778	27.7778
697	0.170576	3.88439	0.929818	8.44971	11.7012	45.7778	27.7778
698	0.176801	3.8822	0.944094	8.14185	11.5078	45.7778	27.7778
699	0.182356	3.85573	0.985049	7.83871	11.948	45.7778	27.7778
700	0.183574	3.88185	0.98344	7.83944	11.8847	45.7778	27.7778
701	0.175186	3.84674	0.964332	8.15255	12.037	45.7778	27.7778
702	0.177922	3.90716	0.970897	8.15329	12.1417	45.7778	27.7778
703	0.183112	3.87207	0.995745	7.85104	12.1783	46.5556	27.7778
704	0.18398	3.89007	0.992517	7.8503	12.0813	46.5556	27.7778
705	0.181905	3.84655	0.989509	7.85104	12.0541	46.5556	27.7778
706	0.177163	3.89015	0.956155	8.16147	11.7809	46.5556	27.7778
707	0.179734	3.94697	0.963968	8.16666	11.9158	46.5556	27.7778
708	0.179881	3.94984	0.963179	8.16593	11.8918	46.5556	27.7778
709	0.188897	3.99404	0.976893	7.86018	11.5924	46.5556	27.7778
710	0.181807	3.99212	0.951681	8.16147	11.5674	46.5556	27.7778
711	0.176644	4.02255	0.923139	8.4514	11.3887	46.5556	27.7778
712	0.175418	3.99463	0.930057	8.44153	11.6053	46.5556	27.7778
713	0.17353	3.95164	0.930554	8.42785	11.6748	46.5556	27.7778
714	0.173137	3.94269	0.918229	8.43228	11.3607	46.5556	27.7778
715	0.168774	3.98041	0.907645	8.72456	11.5938	46.5556	27.7778
716	0.175972	4.00724	0.928653	8.42415	11.5737	46.5556	27.7778
717	0.175073	3.98678	0.921393	8.43339	11.3973	46.5556	27.7778
718	0.167279	3.94514	0.897565	8.7327	11.3511	46.5556	27.7778
719	0.166821	3.93467	0.909072	8.73344	11.6709	46.5556	27.7778
720	0.166384	3.92404	0.902551	8.7327	11.5057	46.5556	27.7778
721	0.168097	3.96444	0.889217	8.73749	11.1035	46.5556	27.7778
722	0.167817	3.95816	0.89674	8.73823	11.3125	46.5556	27.7778
723	0.166209	3.92022	0.895198	8.73488	11.3125	46.7778	27.7778
724	0.165863	3.91174	0.908776	8.73749	11.6798	46.7778	27.7778
725	0.163433	3.85475	0.909351	8.73823	11.7535	47.1667	27.7778
726	0.162331	3.82846	0.906712	8.73749	11.7079	47.1667	27.7778
727	0.162099	3.82298	0.902855	8.73175	11.6158	47.3889	27.7778
728	0.160637	3.78882	0.899756	8.73057	11.5702	47.3889	27.7778
729	0.159764	3.76821	0.909129	8.72386	11.8485	47.3889	27.7778
730	0.159995	3.77336	0.92222	8.72312	12.1925	47.3889	27.7778
731	0.163638	3.72639	0.930197	8.42276	11.8959	47.3889	27.7778
732	0.161705	3.68205	0.926098	8.42202	11.8329	47.3889	27.7778
733	0.157949	3.7251	0.912553	8.72839	11.9767	47.3889	27.7778
734	0.163993	3.73446	0.929688	8.426	11.8714	47.3889	27.7778
735	0.160423	3.78344	0.901284	8.72648	11.6186	47.3889	27.7778
736	0.172997	3.79867	0.95501	8.12478	11.8805	47.3889	27.7778
737	0.171423	3.7641	0.950297	8.12968	11.7927	47.3889	27.7778
738	0.17218	3.78073	0.949714	8.12656	11.7647	47.3889	27.7778
739	0.166263	3.78616	0.939818	8.42785	12.0798	47.3889	27.7778
740	0.165182	3.76154	0.925724	8.42785	11.7401	47.3889	27.7778
741	0.172689	3.79192	0.947363	8.12656	11.6949	47.3889	27.7778
742	0.178568	3.77564	0.970995	7.82356	11.7059	47.3889	27.7778
743	0.179868	3.80347	0.98073	7.83417	11.9033	47.3889	27.7778
744	0.174917	3.84084	0.965989	8.1279	12.1089	47.3889	27.7778
745	0.18435	3.89825	0.98733	7.82601	11.9751	47.3889	27.7778
746	0.18381	3.88685	0.982093	7.83417	11.8527	47.3889	27.7778
747	0.186121	3.93533	0.986917	7.83344	11.9185	47.3889	27.7778
748	0.187972	3.97485	0.977772	7.83417	11.6609	47.3889	27.7778
749	0.181341	3.98189	0.956364	8.13102	11.7248	47.3889	27.7778
750	0.180418	3.96198	0.958736	8.13176	11.8053	47.3889	27.7778
751	0.180382	3.96084	0.958091	8.12968	11.7902	47.3889	27.7778
752	0.184978	3.91117	0.98202	7.82828	11.8303	47.3889	27.7778
753	0.178379	3.91685	0.955859	8.13503	11.7732	47.3889	27.7778
754	0.171591	3.90749	0.931657	8.43524	11.7401	47.3889	27.7778
755	0.170075	3.87298	0.931539	8.43663	11.7701	47.3889	27.7778
756	0.17759	3.89989	0.940468	8.13176	11.412	47.3889	27.7778
757	0.17729	3.89293	0.942826	8.12968	11.4777	47.3889	27.7778
758	0.179625	3.94422	0.954581	8.13102	11.718	47.3889	27.7778
759	0.165641	3.90651	0.899203	8.73749	11.4288	47.3889	27.7778
760	0.166507	3.92727	0.90099	8.73823	11.4571	47.3889	27.7778
761	0.166359	3.92344	0.888502	8.73606	11.1268	47.3889	27.7778
762	0.166063	3.9168	0.898949	8.73679	11.4144	48.1667	27.7778
763	0.165187	3.8958	0.887031	8.73749	11.1136	48.1667	27.7778
764	0.15764	3.84614	0.886443	9.0376	11.6666	48.1667	27.7778
765	0.16883	3.8446	0.920301	8.43524	11.5094	48.1667	27.7778
766	0.163554	3.85762	0.901403	8.73392	11.5422	48.1667	27.7778
767	0.161914	3.81861	0.902436	8.73701	11.6037	48.1667	27.7778
768	0.162916	3.84258	0.895809	8.74685	11.3945	48.1667	27.7778
769	0.163402	3.85371	0.9062	8.74133	11.6651	48.1667	27.7778
770	0.163368	3.85291	0.916963	8.73701	11.9583	48.1667	27.7778
771	0.171561	3.9068	0.931327	8.44496	11.7225	48.1667	27.7778
772	0.158714	3.87235	0.897137	9.05346	11.9207	48.1667	27.7778
773	0.159797	3.89876	0.890616	9.05346	11.7137	48.1667	27.7778
774	0.170522	3.88315	0.941019	8.45273	11.9889	48.1667	27.7778
775	0.165663	3.90703	0.919554	8.75225	11.9583	48.1667	27.7778
776	0.164907	3.8892	0.922661	8.7489	12.0627	48.1667	27.7778
777	0.162756	3.83879	0.914161	8.74628	11.8902	48.1667	27.7778
778	0.163606	3.85851	0.913651	8.74555	11.8555	48.1667	27.7778
779	0.175502	3.85368	0.953196	8.09961	11.8054	48.1667	27.7778
780	0.177719	3.90235	0.948463	8.10783	11.6306	48.1667	27.7778
781	0.176205	3.86912	0.950461	8.10649	11.715	48.1667	27.7778
782	0.170852	3.89066	0.914656	8.40333	11.3493	48.1667	27.7778
783	0.170564	3.8841	0.904383	8.40333	11.0904	48.1667	27.7778
784	0.1772	3.89097	0.93995	8.10159	11.436	48.1667	27.7778
785	0.18494	3.91036	0.955997	7.80123	11.2335	48.1667	27.7778
786	0.177231	3.89164	0.938203	8.10471	11.3887	48.3889	27.7778
787	0.171485	3.90507	0.914594	8.40194	11.3347	49.0556	27.7778
788	0.171305	3.90098	0.925416	8.40194	11.6185	49.0556	27.7778
789	0.184413	3.8996	0.953668	7.80196	11.1898	49.0556	27.7778
790	0.184828	3.90801	0.96968	7.79822	11.5673	49.0556	27.7778
791	0.185713	3.92707	0.969592	7.79896	11.5476	49.0556	27.7778
792	0.179981	3.95202	0.932514	8.09847	11.1927	49.0556	27.7778
793	0.181857	3.99359	0.948163	8.0992	11.5426	49.0556	27.7778
794	0.182522	4.00782	0.948736	8.09847	11.5413	49.0556	27.7778
795	0.184065	4.04172	0.963266	8.10649	11.8615	49.0556	27.7778
796	0.175835	4.00378	0.912095	8.40445	11.1669	49.0556	27.7778
797	0.175151	3.98856	0.920858	8.40333	11.4118	49.0556	27.7778
798	0.173786	3.95748	0.924388	8.40703	11.5304	49.0556	27.7778
799	0.175095	3.98727	0.918112	8.41027	11.3351	49.0556	27.7778
800	0.175781	4.00291	0.926629	8.40842	11.5415	49.0556	27.7778
801	0.169293	3.99264	0.915277	8.70684	11.8036	49.0556	27.7778
802	0.176084	4.0098	0.943077	8.40703	11.9612	49.0556	27.7778
803	0.175679	4.00059	0.94033	8.40703	11.8994	49.0556	27.7778
804	0.170335	4.01721	0.923078	8.71258	11.9821	49.0556	27.7778
805	0.170455	4.02039	0.905615	8.71332	11.5128	49.0556	27.7778
806	0.171042	4.03389	0.921968	8.71258	11.9357	49.0556	27.7778
807	0.169731	4.00298	0.907779	8.71019	11.5892	49.0556	27.7778
808	0.168171	3.96651	0.913601	8.70901	11.7848	49.0556	27.7778
809	0.168448	3.97306	0.915283	8.71859	11.8137	49.0556	27.7778
810	0.166035	3.9158	0.908961	8.72121	11.697	49.0556	27.7778
811	0.164525	3.88051	0.905082	8.72194	11.6298	49.0556	27.7778
812	0.166419	3.92486	0.915106	8.71977	11.8539	49.0556	27.7778
813	0.167175	3.94269	0.916952	8.72121	11.8841	49.0556	27.6667
814	0.168531	3.97501	0.911198	8.72194	11.699	49.0556	27.6667
815	0.168407	3.97208	0.921598	8.72194	11.9804	49.0556	27.7778
816	0.166418	3.92484	0.915663	8.72121	11.8674	49.0556	27.7778
817	0.170655	3.88618	0.925227	8.41952	11.6109	49.0556	27.7778
818	0.170086	3.87288	0.932731	8.41508	11.8205	49.0556	27.6667
819	0.169176	3.85216	0.922293	8.41508	11.5714	49.0556	27.6667
820	0.170483	3.88226	0.935651	8.41258	11.8912	49.0556	27.6667
821	0.169161	3.85216	0.930933	8.41258	11.7993	49.0556	27.6667
822	0.173407	3.80768	0.941186	8.10783	11.5439	49.8889	27.6667
823	0.174125	3.82345	0.956975	8.10783	11.9217	49.8889	27.6667
824	0.174618	3.83427	0.942595	8.10853	11.5517	49.8889	27.6667
825	0.166214	3.78504	0.916551	8.39078	11.5165	49.8889	27.6667
826	0.172886	3.79658	0.925059	8.08309	11.1798	49.8889	27.6667
827	0.173905	3.81861	0.938052	8.08502	11.4776	49.8889	27.6667
828	0.180518	3.81687	0.951171	7.78528	11.2272	49.8889	27.6667
829	0.181189	3.83141	0.953995	7.79073	11.2771	49.8889	27.6667
830	0.172292	3.7832	0.925922	8.07523	11.2205	49.8889	27.6667
831	0.172901	3.79691	0.924793	8.09779	11.1582	49.8889	27.6667
832	0.181088	3.82928	0.953641	7.78645	11.275	49.8889	27.6667
833	0.183281	3.87529	0.954221	7.78572	11.2415	49.8889	27.6667
834	0.177687	3.90166	0.934595	8.0837	11.3097	49.8889	27.6667
835	0.177865	3.90556	0.935501	8.07835	11.3338	49.8889	27.6667
836	0.177924	3.90721	0.949903	8.07908	11.6925	49.8889	27.6667
837	0.176937	3.88518	0.950684	8.08727	11.7237	49.8889	27.6667
838	0.178512	3.91976	0.960719	8.08548	11.941	49.8889	27.6667
839	0.17242	3.92602	0.938343	8.38266	11.9448	49.8889	27.6667
840	0.173076	3.94129	0.938847	8.37923	11.9481	49.8889	27.6667
841	0.174092	3.96445	0.933045	8.37784	11.7764	49.8889	27.6667
842	0.175472	3.99588	0.934719	8.38848	11.7776	49.8889	27.6667
843	0.174219	3.96732	0.936434	8.38848	11.8505	49.8889	27.6667
844	0.173846	3.9585	0.922738	8.38775	11.5039	50.2778	27.6667
845	0.168118	3.96492	0.915839	8.68762	11.8656	50.5	27.6667
846	0.169576	3.99966	0.904543	8.68692	11.5312	50.6667	27.6667
847	0.169068	3.98734	0.905564	8.68188	11.5738	50.6667	27.6667
848	0.168532	3.97503	0.912475	8.68261	11.7725	50.5	27.6667
849	0.162037	3.95343	0.889067	8.9875	11.6821	50.6667	27.6667
850	0.160839	3.92419	0.893727	8.9875	11.8404	50.6667	27.6667
851	0.165824	3.91082	0.901546	8.68619	11.5385	50.6667	27.6667
852	0.165368	3.90041	0.907974	8.68069	11.7285	50.6667	27.6667
853	0.166692	3.93129	0.914297	8.67996	11.8656	50.6667	27.6667
854	0.1673	3.94596	0.912827	8.68836	11.8053	50.6667	27.6667
855	0.165795	3.91015	0.893953	8.68762	11.3345	50.6667	27.6667
856	0.163936	3.86629	0.897298	8.68762	11.4679	50.6667	27.6667
857	0.171227	3.89919	0.910343	8.38524	11.2474	50.6667	27.6667
858	0.164237	3.87372	0.888005	8.68069	11.2206	50.6667	27.6667
859	0.16542	3.9013	0.881063	8.67996	11.0059	50.6667	27.6667
860	0.17059	3.88469	0.902355	8.38293	11.0577	50.6667	27.6667
861	0.17011	3.87344	0.909295	8.38775	11.2415	50.6667	27.6667
862	0.170624	3.88513	0.907897	8.38775	11.1937	50.6667	27.6667
863	0.170425	3.88094	0.914934	8.38848	11.3811	50.6667	27.6667
864	0.178191	3.91307	0.944322	8.08934	11.5373	50.6667	27.6667
865	0.179653	3.94482	0.95255	8.0886	11.7092	50.6667	27.6667
866	0.179071	3.93205	0.966219	8.0886	12.0627	50.6667	27.6667
867	0.186943	3.95308	0.980266	7.78817	11.7886	50.6667	27.6667
868	0.187546	3.96546	0.972777	7.78744	11.595	50.6667	27.6667
869	0.180303	3.95947	0.961847	8.08621	11.9309	50.6667	27.6667
870	0.186362	3.94081	0.964372	7.78946	11.4181	50.6667	27.6667
871	0.1856	3.92433	0.973516	7.78873	11.6526	50.6667	27.6667
872	0.186737	3.94874	0.975949	7.78946	11.688	50.6667	27.6667
873	0.186264	3.93835	0.967969	7.79646	11.4977	50.6667	27.6667
874	0.187443	3.96366	0.977928	7.79418	11.7159	50.6667	27.6667
875	0.187362	3.96195	0.970878	7.79247	11.5501	50.6667	27.6667
876	0.185665	3.9257	0.974946	7.79173	11.6825	50.6667	27.6667
877	0.184125	3.89349	0.971617	7.79247	11.6363	50.6667	27.6667
878	0.175129	3.8455	0.95122	8.09039	11.7736	50.6667	27.6667
879	0.181642	3.84099	0.97431	7.79118	11.7547	50.6667	27.6667
880	0.180912	3.82557	0.964591	7.79118	11.5368	50.6667	27.6667
881	0.171702	3.77025	0.941827	8.0886	11.6165	50.6667	27.6667
882	0.171553	3.76697	0.94229	8.0886	11.6313	50.6667	27.6667
883	0.165442	3.76746	0.918064	8.3968	11.5672	50.6667	27.6667
884	0.162905	3.70969	0.91812	8.3968	11.6264	50.6667	27.6667
885	0.169042	3.71217	0.940285	8.09736	11.6295	51.5	27.6667
886	0.168223	3.69384	0.947315	8.09039	11.8279	51.5	27.6667
887	0.157675	3.71863	0.886055	8.68762	11.3145	51.5	27.6667
888	0.157473	3.71387	0.888516	8.68762	11.3852	51.5	27.6667
889	0.157254	3.70902	0.886173	8.68836	11.3286	51.5	27.6667
890	0.162782	3.70689	0.91773	8.38848	11.6274	51.5	27.6667
891	0.162854	3.70852	0.915111	8.38848	11.5581	51.5	27.6667
892	0.157875	3.72366	0.903623	8.69698	11.7725	51.5	27.6667
893	0.154354	3.76597	0.880168	8.99097	11.6196	51.5	27.6667
894	0.162013	3.82095	0.900955	8.65841	11.6403	51.5	27.6667
895	0.161979	3.82047	0.908781	8.6577	11.8531	51.5	27.6667
896	0.161716	3.81394	0.903498	8.65698	11.7169	51.5	27.6667
897	0.157501	3.84275	0.875071	8.94935	11.4433	51.5	27.6667
898	0.158715	3.87237	0.878825	8.94787	11.5191	51.5	27.6667
899	0.164064	3.86932	0.887859	8.65267	11.2471	51.5	27.6667
900	0.165612	3.90582	0.888338	8.65075	11.2254	51.5	27.6667
901	0.165247	3.89755	0.889695	8.65579	11.2669	51.5	27.6667
902	0.166662	3.93058	0.891249	8.65506	11.2742	51.5	27.6667
903	0.167477	3.95014	0.89312	8.65579	11.306	51.5	27.6667
904	0.166269	3.92133	0.890619	8.65506	11.2666	51.5	27.6667
905	0.171265	3.89974	0.898646	8.35631	10.9714	51.5	27.6667
906	0.171056	3.89532	0.913228	8.35704	11.3541	51.5	27.6667
907	0.17074	3.8881	0.926712	8.35704	11.7098	51.5	27.6667
908	0.177863	3.90553	0.95336	8.05828	11.799	51.5	27.6667
909	0.169726	3.86502	0.916505	8.35704	11.4691	51.5	27.6667
910	0.17566	3.85714	0.952512	8.05427	11.8303	51.5	27.6667
911	0.176185	3.86868	0.939851	8.05293	11.5045	51.5	27.6667
912	0.169973	3.87065	0.916774	8.35704	11.4704	51.5	27.6667
913	0.182136	3.85144	0.953918	7.76026	11.2857	51.8889	27.6667
914	0.180058	3.80714	0.976914	7.75953	11.8805	52.1667	27.6667
915	0.172859	3.79564	0.947083	8.05606	11.7547	52.3889	27.6667
916	0.173425	3.80807	0.941138	8.05828	11.5918	52.3889	27.6667
917	0.181587	3.83984	0.974634	7.76026	11.7946	52.3889	27.6667
918	0.181605	3.8402	0.970662	7.76026	11.6988	52.3889	27.6667
919	0.182033	3.8489	0.975523	7.75739	11.8075	52.3889	27.6667
920	0.177025	3.88711	0.937107	8.05739	11.4132	52.3889	27.6667
921	0.176451	3.87451	0.948744	8.05739	11.7159	52.3889	27.6667
922	0.175254	3.84824	0.946135	8.05739	11.6771	52.3889	27.6667
923	0.181478	3.83754	0.963744	7.76799	11.5277	52.3889	27.6667
924	0.176267	3.87048	0.946189	8.06631	11.6473	52.3889	27.6667
925	0.178606	3.92183	0.945017	8.06319	11.5699	52.3889	27.6667
926	0.176981	3.88615	0.937494	8.05739	11.4238	52.3889	27.6667
927	0.177644	3.90072	0.933067	8.05739	11.2989	52.3889	27.6667
928	0.178303	3.91553	0.932086	8.05812	11.261	52.3889	27.6667
929	0.177591	3.89955	0.936169	8.05739	11.3774	52.3889	27.6667
930	0.171811	3.9125	0.904562	8.35611	11.1138	52.3889	27.6667
931	0.172111	3.919	0.919169	8.33598	11.5029	52.3889	27.6667
932	0.164818	3.88742	0.884068	8.62348	11.1587	52.3889	27.6667
933	0.169609	3.86235	0.898386	8.31732	11.0431	52.3889	27.6667
934	0.167438	3.81293	0.906335	8.32585	11.2895	52.3889	27.6667
935	0.160385	3.78287	0.896007	8.62013	11.5862	52.3889	27.6667
936	0.158733	3.74359	0.886166	8.61537	11.3648	52.3889	27.6667
937	0.158247	3.73214	0.898215	8.61537	11.6988	52.3889	27.6667
938	0.157876	3.7237	0.899518	8.62232	11.7372	52.3889	27.6667
939	0.162681	3.70459	0.91804	8.31871	11.7075	52.3889	27.6667
940	0.156852	3.69923	0.899481	8.61537	11.7656	52.3889	27.6667
941	0.15104	3.68511	0.874726	8.92613	11.6146	52.3889	27.6667
942	0.163291	3.71817	0.91362	8.33232	11.564	52.3889	27.6667
943	0.15676	3.69705	0.884851	8.62686	11.3647	52.3889	27.6667
944	0.156035	3.68028	0.881048	8.62759	11.2809	52.3889	27.6667
945	0.157929	3.72463	0.883734	8.62351	11.3105	52.3889	27.6667
946	0.159109	3.75278	0.887745	8.6204	11.3949	52.3889	27.6667
947	0.164864	3.7543	0.916736	8.3312	11.6116	52.3889	27.6667
948	0.166169	3.78368	0.908817	8.32585	11.3808	52.3889	27.6667
949	0.166151	3.7836	0.912816	8.32287	11.4893	52.3889	27.6667
950	0.167559	3.81568	0.917359	8.32287	11.5746	52.3889	27.6667
951	0.174602	3.83426	0.940847	8.02607	11.5927	53.1667	27.6667
952	0.176257	3.87027	0.926595	8.024	11.2014	53.1667	27.6667
953	0.177346	3.89416	0.94069	8.024	11.5289	53.1667	27.6667
954	0.177681	3.90153	0.937928	8.03337	11.4433	53.1667	27.6667
955	0.179178	3.93439	0.940334	8.03337	11.4704	53.1667	27.6667
956	0.179024	3.93136	0.948708	8.02964	11.688	53.1667	27.6667
957	0.178496	3.91941	0.936065	8.02713	11.3852	53.1667	27.6667
958	0.185263	3.91721	0.958443	7.72953	11.3571	53.1667	27.6667
959	0.183942	3.88963	0.965918	7.73026	11.5655	53.1667	27.6667
960	0.177534	3.8983	0.951158	8.02713	11.7825	53.1667	27.6667
961	0.184205	3.89519	0.970384	7.73026	11.6672	53.1667	27.6667
962	0.189753	3.85804	0.99598	7.43266	11.696	53.1667	27.6667
963	0.181556	3.83881	0.960217	7.72953	11.4781	53.1667	27.6667
964	0.180908	3.82547	0.956034	7.73026	11.3924	53.1667	27.6667
965	0.173673	3.81352	0.928773	8.02713	11.3093	53.1667	27.6667
966	0.173803	3.81671	0.931149	8.02785	11.3668	53.1667	27.6667
967	0.179623	3.7983	0.944209	7.72639	11.1397	53.1667	27.6667
968	0.180128	3.80861	0.952681	7.72395	11.333	53.1667	27.6667
969	0.173971	3.82007	0.930913	8.02133	11.3619	53.1667	27.6667
970	0.167041	3.80387	0.918233	8.31871	11.6132	53.1667	27.6667
971	0.171984	3.77678	0.928211	8.02205	11.3392	53.1667	27.6667
972	0.171457	3.7652	0.930952	8.02696	11.4142	53.1667	27.6667
973	0.171268	3.7607	0.912145	8.02623	10.9486	53.1667	27.6667
974	0.163445	3.72166	0.897332	8.31984	11.152	53.1667	27.6667
975	0.163524	3.72379	0.907998	8.31871	11.4287	53.1667	27.6667
976	0.16342	3.72142	0.901661	8.32796	11.258	53.1667	27.6667
977	0.15806	3.72772	0.875673	8.62495	11.0902	53.1667	27.6667
978	0.165165	3.76115	0.91232	8.32796	11.4938	53.3889	27.6667
979	0.159651	3.76524	0.891569	8.6283	11.4749	53.5556	27.6667
980	0.160422	3.78341	0.896067	8.62351	11.5819	54	27.6667
981	0.160433	3.78368	0.908502	8.62351	11.9145	53.7778	27.6667
982	0.160201	3.77853	0.895476	8.62424	11.5723	54	27.6667
983	0.159305	3.75709	0.902039	8.62351	11.7681	53.7778	27.6667
984	0.157512	3.71511	0.895722	8.63094	11.6356	54	27.6667
985	0.156776	3.69743	0.898034	8.63021	11.7138	54	27.6667
986	0.158563	3.73958	0.899239	8.63021	11.704	54	27.6667
987	0.164228	3.73982	0.910269	8.33305	11.4571	54	27.6667
988	0.159422	3.76016	0.8961	8.63094	11.6006	54	27.6667
989	0.158197	3.73094	0.897299	8.62495	11.6659	54	27.6667
990	0.165937	3.77873	0.91865	8.32657	11.6413	54	27.6667
991	0.161687	3.81327	0.900937	8.62351	11.6824	54	27.6667
992	0.167975	3.82481	0.920926	8.33232	11.6462	54	27.6667
993	0.167877	3.82292	0.913796	8.33305	11.4651	54	27.6667
994	0.167074	3.80463	0.917995	8.33305	11.592	54	27.6667
995	0.174252	3.82623	0.94045	8.02623	11.5886	54	27.6667
996	0.174315	3.82762	0.938592	8.02623	11.5409	54	27.6667
997	0.175648	3.85689	0.937509	8.02623	11.4846	54	27.6667
998	0.170102	3.87359	0.912433	8.3238	11.3885	54	27.6667
999	0.171252	3.89977	0.913839	8.3238	11.3986	54	27.6667
1000	0.185428	3.92105	0.972133	7.7294	11.6842	54	27.6667
1001	0.187192	3.95798	0.952179	7.72867	11.1669	54	27.6667
1002	0.179212	3.93515	0.933005	7.98965	11.3307	54	27.6667
1003	0.179615	3.94399	0.930918	7.98786	11.2716	54	27.6667
1004	0.185762	3.92811	0.957867	7.69244	11.3716	54	27.6667
1005	0.188127	3.97812	0.962249	7.69803	11.4212	54	27.6667
1006	0.18845	3.98459	0.97042	7.6973	11.6094	54	27.6667
1007	0.188796	3.99228	0.967999	7.69803	11.5451	54	27.6667
1008	0.179838	3.9489	0.945213	7.99366	11.6172	54	27.6667
1009	0.180649	3.96706	0.946711	7.99171	11.6405	54	27.6667
1010	0.189214	4.0011	0.964606	7.69416	11.4587	54	27.6667
1011	0.182436	4.00593	0.960176	7.98608	11.9407	54	27.6667
1012	0.181426	3.98375	0.933692	7.98608	11.3028	54	27.6667
1013	0.181526	3.98596	0.948822	7.98608	11.6777	54	27.6667
1014	0.172996	3.93948	0.908784	8.28215	11.2699	54	27.6667
1015	0.179751	3.94734	0.940386	7.9868	11.5074	54	27.6667
1016	0.181013	3.97468	0.946381	7.98608	11.6281	54	27.6667
1017	0.174401	3.97148	0.912593	8.28215	11.3364	54	27.6667
1018	0.169825	4.00519	0.908124	8.58278	11.7236	54	27.6667
1019	0.168905	3.98383	0.898507	8.5835	11.4889	54	27.6667
1020	0.173781	3.95735	0.906177	8.28724	11.1796	54	27.6667
1021	0.172835	3.93582	0.913269	8.28724	11.3844	54.7778	27.6667
1022	0.166804	3.93427	0.895975	8.5835	11.4706	54.7778	27.6667
1023	0.165718	3.90833	0.890587	8.57942	11.3544	54.7778	27.6667
1024	0.167418	3.94842	0.904882	8.57942	11.697	54.7778	27.6667
1025	0.165514	3.90384	0.902191	8.58015	11.6708	54.7778	27.6667
1026	0.170863	3.89091	0.913272	8.284	11.4326	54.7778	27.6667
1027	0.16466	3.88339	0.888636	8.57942	11.3271	54.7778	27.6667
1028	0.16491	3.88928	0.888314	8.57942	11.3126	54.7778	27.6667
1029	0.17063	3.88527	0.920562	8.29577	11.6129	54.7778	27.6667
1030	0.165587	3.90523	0.890282	8.59235	11.3364	54.7778	27.6667
1031	0.164794	3.88686	0.878888	8.59308	11.051	54.7778	27.6667
1032	0.16906	3.84985	0.901013	8.29464	11.1462	54.7778	27.6667
1033	0.162776	3.83925	0.876023	8.58685	11.0281	54.7778	27.6667
1034	0.16757	3.81593	0.918391	8.29048	11.6335	54.7778	27.6667
1035	0.168336	3.83304	0.905825	8.29577	11.2842	54.7778	27.6667
1036	0.169258	3.85436	0.914718	8.29649	11.4941	54.7778	27.6667
1037	0.169984	3.87089	0.907238	8.29649	11.2842	54.7778	27.6667
1038	0.174589	3.83399	0.935001	8.00063	11.4727	54.7778	27.6667
1039	0.182551	3.85985	0.958786	7.70332	11.4489	54.7778	27.6667
1040	0.17503	3.84331	0.932536	7.99812	11.4023	54.7778	27.6667
1041	0.173998	3.82065	0.930574	7.99268	11.3816	54.7778	27.6667
1042	0.172514	3.78808	0.934101	7.97559	11.5191	54.7778	27.6667
1043	0.172014	3.77744	0.942348	7.97631	11.7367	55	27.6667
1044	0.17839	3.77187	0.95481	7.67991	11.4649	55.2778	27.6667
1045	0.177728	3.75788	0.958449	7.67991	11.5662	55.5	27.6667
1046	0.178962	3.78431	0.971999	7.68664	11.8604	55.6667	27.6667
1047	0.171793	3.77225	0.934047	7.97059	11.5386	55.6667	27.6667
1048	0.187273	3.80761	0.987318	7.37576	11.6034	55.6667	27.6667
1049	0.188144	3.82531	0.988359	7.37576	11.6097	55.6667	27.6667
1050	0.180576	3.81808	0.964426	7.67809	11.6513	55.6667	27.6667
1051	0.181329	3.83437	0.96583	7.67581	11.6732	55.6667	27.6667
1052	0.173206	3.80327	0.940092	7.97059	11.6583	55.6667	27.6667
1053	0.172572	3.78969	0.950239	7.97131	11.9262	55.6667	27.6667
1054	0.181108	3.8297	0.954402	7.67581	11.4035	55.6667	27.6667
1055	0.181083	3.8288	0.95759	7.67337	11.4812	55.6667	27.6667
1056	0.174895	3.84034	0.929038	7.96746	11.3488	55.6667	27.6667
1057	0.170996	3.89395	0.910348	8.261	11.377	55.6667	27.6667
1058	0.185702	3.92685	0.96178	7.66936	11.4899	55.6667	27.6667
1059	0.17938	3.93919	0.932395	7.96462	11.3386	55.6667	27.6667
1060	0.180525	3.96398	0.935931	7.9639	11.4005	55.6667	27.6667
1061	0.180641	3.96652	0.956885	7.96568	11.9185	55.6667	27.6667
1062	0.167606	3.95285	0.888429	8.54937	11.2821	55.6667	27.6667
1063	0.174514	3.97405	0.926759	8.2536	11.7285	55.6667	27.6667
1064	0.174355	3.97044	0.914704	8.25915	11.415	55.6667	27.6667
1065	0.173673	3.95489	0.923431	8.261	11.6543	55.6667	27.6667
1066	0.173426	3.94927	0.934603	8.261	11.9487	55.6667	27.6667
1067	0.172528	3.92849	0.917188	8.26028	11.5179	55.6667	27.6667
1068	0.167392	3.9478	0.887939	8.5556	11.2678	55.6667	27.6667
1069	0.167926	3.96073	0.904472	8.55632	11.6988	55.6667	27.6667
1070	0.172344	3.92464	0.921494	8.261	11.6345	55.6667	27.6667
1071	0.171308	3.90104	0.938522	8.261	12.0982	55.6667	27.6667
1072	0.165536	3.90403	0.89562	8.5556	11.5173	55.6667	27.6667
1073	0.169405	3.85737	0.934649	8.26028	12.0404	55.6667	27.6667
1074	0.169814	3.86703	0.934088	8.26932	12.0093	55.6667	27.6667
1075	0.161695	3.81377	0.915622	8.57117	12.1295	55.6667	27.6667
1076	0.159294	3.75682	0.89916	8.5623	11.7525	55.6667	27.6667
1077	0.16487	3.75444	0.922807	8.26424	11.8354	55.6667	27.6667
1078	0.163796	3.72998	0.915877	8.26424	11.6807	55.6667	27.6667
1079	0.163889	3.73178	0.917909	8.26352	11.73	55.6667	27.6667
1080	0.163652	3.7267	0.919441	8.26424	11.7761	55.6667	27.6667
1081	0.162394	3.69806	0.915537	8.26285	11.7052	55.6667	27.6667
1082	0.173799	3.67515	0.967258	7.6728	11.8697	55.6667	27.6667
1083	0.174051	3.68014	0.971621	7.67208	11.9679	55.6667	27.6667
1084	0.167848	3.68562	0.938343	7.96568	11.7372	55.6667	27.6667
1085	0.167226	3.67196	0.937986	7.96568	11.742	55.6667	27.6667
1086	0.166432	3.65452	0.944802	7.96568	11.9293	55.6667	27.6667
1087	0.171691	3.63058	0.961422	7.67881	11.7681	55.6667	27.6667
1088	0.17049	3.60517	0.964863	7.67881	11.8761	55.6667	27.6667
1089	0.170525	3.60558	0.945212	7.68367	11.397	55.6667	27.6667
1090	0.170285	3.60084	0.975667	7.67881	12.1398	56.5	27.6667
1091	0.171872	3.63406	0.969513	7.66864	11.9668	56.5	27.6667
1092	0.17978	3.65527	0.99	7.3704	12.3714	56.5	27.6667
1093	0.180102	3.66181	0.997647	7.37411	11.9892	56.5	27.6667
1094	0.171946	3.63563	0.967039	7.67036	11.9042	56.5	27.6667
1095	0.172441	3.64643	0.967214	7.67581	11.8943	56.5	27.6667
1096	0.166142	3.64815	0.939067	7.96746	11.791	56.5	27.6667
1097	0.173915	3.67761	0.975438	7.67108	12.0653	56.5	27.6667
1098	0.175398	3.70895	0.976108	7.67108	12.05	56.5	27.6667
1099	0.175073	3.70175	0.991617	7.6665	12.4318	56.5	27.6667
1100	0.168844	3.70748	0.948811	7.96167	11.9803	56.5	27.6667
1101	0.169116	3.71345	0.960777	7.95855	12.2757	56.5	27.6667
1102	0.177739	3.75846	0.988935	7.66421	12.3153	56.5	27.6667
1103	0.172995	3.79897	0.962893	7.96551	12.2381	56.5	27.6667
1104	0.174445	3.83047	0.980961	7.96479	12.6555	56.5	27.6667
1105	0.173771	3.81566	0.962581	7.96479	12.2122	56.5	27.6667
1106	0.17332	3.80576	0.972498	7.97371	12.4604	56.5	27.6667
1107	0.166333	3.78776	0.943212	8.26932	12.3244	56.5	27.6667
1108	0.165912	3.77817	0.948289	8.26747	12.4671	56.5	27.6667
1109	0.166052	3.78136	0.935471	8.26747	12.1326	56.5	27.6667
1110	0.168004	3.8258	0.941676	8.26747	12.2485	56.5	27.6667
1111	0.168421	3.83496	0.951694	8.26537	12.4983	56.5	27.6667
1112	0.162472	3.83177	0.931818	8.51645	12.5977	56.5	27.6667
1113	0.160474	3.78496	0.926348	8.51716	12.4994	56.5	27.6667
1114	0.166854	3.79961	0.953863	8.2232	12.634	56.5	27.6667
1115	0.167763	3.82031	0.941632	8.23244	12.2879	56.5	27.6667
1116	0.1615	3.80886	0.932544	8.52076	12.6357	56.5	27.6667
1117	0.166804	3.79814	0.966909	8.22664	12.9671	56.8889	27.6667
1118	0.159713	3.76671	0.930767	8.51836	12.6327	57.2778	27.6667
1119	0.164273	3.74085	0.962159	8.2232	12.9072	57.0556	27.6667
1120	0.163871	3.73169	0.954755	8.2232	12.725	57.2778	27.6667
1121	0.165104	3.75976	0.945516	8.2232	12.4581	57.2778	27.6667
1122	0.163091	3.71393	0.971031	8.2232	13.1635	57.2778	27.6667
1123	0.164859	3.75386	0.958347	8.23173	12.785	57.2778	27.6667
1124	0.172528	3.78837	0.981956	7.93993	12.7473	57.2778	27.6667
1125	0.170691	3.74803	0.957098	7.94127	12.1667	57.2778	27.6667
1126	0.177497	3.75335	0.991912	7.64457	12.4115	57.2778	27.6667
1127	0.169002	3.71096	0.976784	7.93636	12.6994	57.2778	27.6667
1128	0.168816	3.70687	0.966352	7.93636	12.4434	57.2778	27.6667
1129	0.17661	3.7346	0.99	7.64457	12.7133	57.2778	27.6667
1130	0.170123	3.73558	0.961434	7.93993	12.2886	57.2778	27.6667
1131	0.169437	3.72085	0.96738	7.93708	12.4565	57.2778	27.6667
1132	0.175593	3.71307	0.986222	7.63984	12.3199	57.2778	27.6667
1133	0.177153	3.74572	0.987322	7.63912	12.3121	57.2778	27.6667
1134	0.178975	3.7846	0.99	7.63984	12.6541	57.2778	27.6667
1135	0.179661	3.79875	0.9948	7.63698	12.4407	57.2778	27.6667
1136	0.178127	3.76667	0.990474	7.64628	12.3619	57.2778	27.6667
1137	0.185932	3.78035	0.99	7.35481	12.0121	57.2778	27.6667
1138	0.187671	3.8157	0.99	7.35481	12.2981	57.2778	27.6667
1139	0.179428	3.79418	0.998559	7.64757	12.5272	57.2778	27.6667
1140	0.177523	3.75353	0.998334	7.64385	12.5639	57.2778	27.6667
1141	0.177363	3.7505	0.996728	7.64156	12.5329	57.2778	27.6667
1142	0.17529	3.70667	0.993478	7.64156	12.4987	57.2778	27.6667
1143	0.177427	3.75152	0.99	7.63912	12.8079	57.2778	27.6667
1144	0.171304	3.7615	0.974161	7.92923	12.5906	57.2778	27.6667
1145	0.171107	3.75717	0.975914	7.92923	12.6386	57.2778	27.6667
1146	0.177012	3.7431	0.992239	7.63598	12.4381	57.2778	27.6667
1147	0.171192	3.75938	0.9819	7.92995	12.7871	57.2778	27.6667
1148	0.171624	3.76853	0.974574	7.92923	12.5938	57.2778	27.6667
1149	0.163293	3.71853	0.955398	8.2232	12.7548	57.2778	27.6667
1150	0.163041	3.71247	0.948419	8.22109	12.5804	57.2778	27.6667
1151	0.162226	3.69422	0.952635	8.2232	12.7076	57.2778	27.6667
1152	0.162603	3.70281	0.95262	8.2232	12.6987	57.2778	27.6667
1153	0.163131	3.71484	0.942844	8.22164	12.4355	57.2778	27.6667
1154	0.156981	3.70259	0.932174	8.50424	12.7507	57.2778	27.6667
1155	0.157869	3.72321	0.928889	8.50353	12.6408	57.2778	27.6667
1156	0.158754	3.74408	0.916873	8.48921	12.3125	57.2778	27.6667
1157	0.165015	3.75774	0.93058	8.1857	12.1115	57.2778	27.6667
1158	0.165359	3.76557	0.935171	8.18894	12.2191	57.2778	27.6667
1159	0.15787	3.72324	0.926561	8.49256	12.5894	57.2778	27.6667
1160	0.162261	3.69502	0.933711	8.1857	12.2552	57.2778	27.6667
1161	0.160999	3.66596	0.930004	8.1911	12.1809	58.1667	27.6667
1162	0.154158	3.63569	0.914427	8.47234	12.3723	58.1667	27.6667
1163	0.158724	3.61449	0.9321	8.18061	12.2991	58.1667	27.6667
1164	0.157777	3.59291	0.932625	8.18061	12.3343	58.1667	27.6667
1165	0.158132	3.60101	0.938657	8.18061	12.4821	58.1667	27.6667
1166	0.157579	3.58841	0.934327	8.18061	12.3828	58.1667	27.6667
1167	0.164416	3.61026	0.977004	7.88817	12.8537	58.1667	27.6667
1168	0.15921	3.62523	0.943732	8.18683	12.5807	58.1667	27.6667
1169	0.163898	3.59888	0.967827	7.89129	12.6333	58.1667	27.6667
1170	0.165332	3.63069	0.97078	7.89066	12.6778	58.1667	27.6667
1171	0.163066	3.58061	0.974279	7.88415	12.8195	58.1667	27.6667
1172	0.162969	3.57848	0.964359	7.88103	12.5775	58.1667	27.6667
1173	0.16922	3.57831	0.975884	7.58785	12.2585	58.1667	27.6667
1174	0.170985	3.6153	0.997886	7.58585	12.7494	58.1667	27.6667
1175	0.173059	3.65951	0.997353	7.58656	12.6939	58.1667	27.6667
1176	0.174178	3.68316	0.99	7.59257	12.9178	58.1667	27.6667
1177	0.175365	3.7079	0.99	7.59186	12.9326	58.1667	27.6667
1178	0.175197	3.70471	0.99	7.59944	12.8822	58.1667	27.6667
1179	0.174083	3.68082	0.99	7.59873	13.1036	58.1667	27.6667
1180	0.174059	3.68065	0.99	7.59944	12.8749	58.1667	27.6667
1181	0.17409	3.68131	0.99	7.59644	12.8998	58.1667	27.6667
1182	0.174265	3.68466	0.998969	7.59358	12.6983	58.1667	27.6667
1183	0.174419	3.68826	0.99	7.59429	12.7854	58.0556	27.6667
1184	0.173956	3.67812	0.99	7.59358	12.9765	58.1667	27.6667
1185	0.175139	3.70348	0.99	7.60116	13.1425	58.1667	27.6667
1186	0.174621	3.69252	0.99	7.59429	12.9395	58.1667	27.6667
1187	0.169374	3.71912	0.995176	7.88594	13.2	58.1667	27.6667
1188	0.169762	3.72763	0.985164	7.88594	12.942	58.1667	27.6667
1189	0.17047	3.74318	0.993829	7.88594	13.1424	58.1667	27.6667
1190	0.169818	3.72886	0.988162	7.88594	13.0155	58.7778	27.6667
1191	0.169128	3.71405	0.996398	7.88665	13.2371	58.7778	27.6667
1192	0.169086	3.71279	0.978208	7.89486	12.7745	58.7778	27.6667
1193	0.162838	3.70817	0.969445	8.19079	13.1606	59	27.6667
1194	0.164445	3.74443	0.975556	8.19007	13.2809	59	27.6667
1195	0.166834	3.79917	0.975628	8.19079	13.2295	59	27.6667
1196	0.166648	3.79492	0.960075	8.18894	12.8335	59	27.6667
1197	0.161621	3.81169	0.936958	8.47953	12.7923	59	27.6667

## Sheet: Supplemental_Figure_S4_Data
FIGURE S4
Validation of the CFD simulation based on the cases shown in Figure S4(a)
Time (s)	Exp_Wat_Tank Upper_Temp ©	Exp_Wat_Tank Lower_Temp©	Simu_Wat_Tank Upper_Temp ©	Simu_Wat_Tank Lower_Temp©
0	28.8889	28.3889	28.3549	28.35
1	28.8889	28.3889	28.3549	28.3505
2	28.8889	28.3889	28.3549	28.351
3	28.8889	28.3889	28.3549	28.3515
4	28.8889	28.3889	28.3549	28.3519
5	28.8889	28.3889	28.3549	28.3524
6	28.8889	28.3889	28.3549	28.3529
7	28.8889	28.3889	28.3549	28.3534
8	28.8889	28.3889	28.3549	28.3539
9	28.8889	28.3889	28.3549	28.3544
10	28.8889	28.3889	28.3549	28.3549
11	28.8889	28.3889	28.3549	28.3554
12	28.8889	28.3889	28.3549	28.3558
13	28.8889	28.3889	28.3549	28.3563
14	28.8889	28.3889	28.3549	28.3568
15	28.8889	28.3889	28.3549	28.3573
16	28.8889	28.3889	28.3549	28.3578
17	28.8889	28.3889	28.3549	28.3583
18	28.8889	28.3889	28.3549	28.3588
19	28.8889	28.3889	28.3549	28.3593
20	28.7778	28.3889	28.3549	28.3597
21	28.7778	28.3889	28.3549	28.3602
22	28.7778	28.3889	28.3549	28.3607
23	28.7778	28.3889	28.3549	28.3612
24	28.7778	28.3889	28.3549	28.3617
25	28.7778	28.3889	28.3549	28.3622
26	28.7778	28.3889	28.3549	28.3627
27	28.7778	28.3889	28.3549	28.3631
28	28.7778	28.3889	28.3549	28.3636
29	28.7778	28.3889	28.3549	28.3641
30	28.7778	28.3889	28.3549	28.3646
31	28.7778	28.3889	28.3549	28.3651
32	28.7778	28.3889	28.3549	28.3656
33	28.7778	28.3889	28.3549	28.3661
34	28.7778	28.3889	28.3549	28.3666
35	28.7778	28.3889	28.3549	28.367
36	28.7778	28.3889	28.3549	28.3675
37	28.7778	28.3889	28.3549	28.368
38	28.7778	28.3889	28.3549	28.3685
39	28.7778	28.3889	28.3549	28.369
40	28.7778	28.3889	28.3549	28.3695
41	28.7778	28.3889	28.3549	28.37
42	28.7778	28.3889	28.3549	28.3705
43	28.7778	28.3889	28.3549	28.3709
44	28.7778	28.3889	28.3549	28.3714
45	28.7778	28.3889	28.3549	28.3719
46	28.7778	28.3889	28.3549	28.3724
47	28.7778	28.3889	28.3549	28.3729
48	28.7778	28.3889	28.3549	28.3734
49	28.7778	28.3889	28.3549	28.3739
50	28.7778	28.3889	28.3549	28.3743
51	28.7778	28.3889	28.3549	28.3748
52	28.7778	28.3889	28.3549	28.3753
53	28.7778	28.3889	28.3549	28.3758
54	28.5556	28.3889	28.3549	28.3763
55	28.5556	28.3889	28.3549	28.3768
56	28.5556	28.3889	28.3549	28.3773
57	28.5556	28.3889	28.3549	28.3778
58	28.5556	28.3889	28.3549	28.3782
59	28.5556	28.3889	28.3549	28.3787
60	28.5556	28.3889	28.3549	28.3792
61	28.5556	28.3889	28.3549	28.3797
62	28.5556	28.3889	28.3549	28.3802
63	28.5556	28.3889	28.3549	28.3807
64	28.5556	28.3889	28.3549	28.3812
65	28.5556	28.3889	28.3549	28.3817
66	28.5556	28.3889	28.3549	28.3821
67	28.5556	28.3889	28.3549	28.3826
68	28.5556	28.3889	28.3549	28.3831
69	28.5556	28.3889	28.3549	28.3836
70	28.5556	28.3889	28.3549	28.3841
71	28.5556	28.3889	28.3549	28.3846
72	28.5556	28.3889	28.3549	28.3851
73	28.5556	28.3889	28.3549	28.3855
74	28.5556	28.3889	28.3549	28.386
75	28.5556	28.3889	28.3549	28.3865
76	28.5556	28.3889	28.3549	28.387
77	28.5556	28.3889	28.3549	28.3875
78	28.5556	28.3889	28.3549	28.388
79	28.5556	28.3889	28.3549	28.3885
80	28.5556	28.3889	28.3549	28.389
81	28.5556	28.3889	28.3549	28.3894
82	28.5556	28.3889	28.3549	28.3899
83	28.5556	28.3889	28.3549	28.3904
84	28.5556	28.3889	28.3549	28.3909
85	28.5556	28.3889	28.3549	28.3914
86	28.5556	28.3889	28.3549	28.3919
87	28.5556	28.3889	28.3549	28.3924
88	28.5556	28.3889	28.3549	28.3929
89	28.5556	28.3889	28.3549	28.3933
90	28.5556	28.3889	28.3549	28.3938
91	28.5556	28.3889	28.3549	28.3943
92	28.5556	28.3889	28.3549	28.3948
93	28.5556	28.3889	28.3549	28.3953
94	28.5556	28.3889	28.3549	28.3958
95	28.5556	28.3889	28.3549	28.3963
96	28.5556	28.3889	28.3549	28.3967
97	28.5556	28.3889	28.3549	28.3972
98	28.5556	28.3889	28.3549	28.3977
99	28.5556	28.3889	28.3549	28.3982
100	28.5556	28.3889	28.3549	28.3987
101	28.5556	28.3889	28.3549	28.3992
102	28.5556	28.3889	28.3549	28.3997
103	28.5556	28.3889	28.3549	28.4002
104	28.5556	28.3889	28.3549	28.4006
105	28.5556	28.3889	28.3549	28.4011
106	28.5556	28.3889	28.3549	28.4016
107	28.5556	28.3889	28.3549	28.4021
108	28.5556	28.3889	28.3549	28.4026
109	28.5556	28.3889	28.3549	28.4031
110	28.5556	28.3889	28.3549	28.4036
111	28.5556	28.3889	28.3549	28.4041
112	28.5556	28.3889	28.3549	28.4045
113	28.5556	28.3889	28.3549	28.405
114	28.5556	28.3889	28.3549	28.4055
115	28.5556	28.3889	28.3549	28.406
116	28.5556	28.3889	28.3549	28.4065
117	28.5556	28.3889	28.3549	28.407
118	28.5556	28.3889	28.3549	28.4075
119	28.5556	28.3889	28.3549	28.4079
120	28.5556	28.3889	28.3684	28.4084
121	28.5556	28.3889	28.383	28.4089
122	28.5556	28.3889	28.3967	28.4094
123	29	28.3889	28.4098	28.4099
124	29.1667	28.3889	28.4226	28.4104
125	29.3889	28.3889	28.4352	28.4109
126	29.3889	28.3889	28.4477	28.4114
127	29.3889	28.3889	28.4598	28.4118
128	29.3889	28.3889	28.4718	28.4123
129	29.3889	28.3889	28.4834	28.4128
130	29.3889	28.3889	28.4948	28.4133
131	29.3889	28.3889	28.5059	28.4138
132	29.3889	28.3889	28.5168	28.4143
133	29.3889	28.3889	28.5272	28.4148
134	29.3889	28.3889	28.5374	28.4152
135	29.3889	28.3889	28.5472	28.4157
136	29.3889	28.3889	28.5567	28.4162
137	29.3889	28.3889	28.5661	28.4167
138	29.3889	28.3889	28.5755	28.4172
139	29.3889	28.3889	28.585	28.4177
140	29.3889	28.3889	28.5948	28.4182
141	29.3889	28.3889	28.6047	28.4187
142	29.3889	28.3889	28.615	28.4191
143	29.3889	28.3889	28.6255	28.4196
144	29.3889	28.3889	28.6364	28.4201
145	29.3889	28.3889	28.6475	28.4206
146	29.3889	28.3889	28.6589	28.4211
147	29.3889	28.3889	28.6705	28.4216
148	29.3889	28.3889	28.6823	28.4221
149	29.3889	28.3889	28.6943	28.4226
150	29.3889	28.3889	28.7064	28.423
151	29.3889	28.3889	28.7187	28.4235
152	30.1667	28.3889	28.7312	28.424
153	30.1667	28.3889	28.7438	28.4245
154	30.1667	28.3889	28.7565	28.425
155	30.1667	28.3889	28.7693	28.4255
156	30.1667	28.3889	28.7823	28.426
157	30.1667	28.3889	28.7953	28.4264
158	30.1667	28.3889	28.8085	28.4269
159	30.1667	28.3889	28.8217	28.4274
160	30.1667	28.3889	28.8351	28.4279
161	30.1667	28.3889	28.8485	28.4284
162	30.1667	28.3889	28.8621	28.4289
163	30.1667	28.3889	28.8757	28.4294
164	30.1667	28.3889	28.8893	28.4299
165	30.1667	28.3889	28.9031	28.4303
166	30.1667	28.3889	28.9169	28.4308
167	30.1667	28.3889	28.9309	28.4313
168	30.1667	28.3889	28.9449	28.4318
169	30.1667	28.2778	28.9589	28.4323
170	30.1667	28.2778	28.9731	28.4328
171	30.7778	28.2778	28.9873	28.4333
172	31.0556	28.2778	29.0015	28.4338
173	30.7778	28.2778	29.0158	28.4342
174	31.0556	28.2778	29.0302	28.4347
175	31.0556	28.2778	29.0446	28.4352
176	31.0556	28.2778	29.0591	28.4357
177	31.0556	28.2778	29.0736	28.4362
178	31.0556	28.2778	29.0882	28.4367
179	31.0556	28.2778	29.1028	28.4372
180	31.0556	28.2778	29.1174	28.4376
181	31.0556	28.2778	29.1321	28.4381
182	31.0556	28.2778	29.1468	28.4386
183	31.0556	28.2778	29.1615	28.4391
184	31.0556	28.2778	29.1763	28.4396
185	31.0556	28.2778	29.1911	28.4401
186	31.0556	28.2778	29.206	28.4406
187	31.0556	28.2778	29.2209	28.4411
188	31.0556	28.2778	29.2358	28.4415
189	31.0556	28.2778	29.2507	28.442
190	31.0556	28.2778	29.2657	28.4425
191	31.0556	28.2778	29.2807	28.443
192	31.0556	28.2778	29.2959	28.4435
193	31.0556	28.2778	29.3112	28.444
194	31.0556	28.2778	29.3266	28.4445
195	31.0556	28.2778	29.3421	28.445
196	31.0556	28.2778	29.3577	28.4454
197	31.0556	28.2778	29.3735	28.4459
198	31.0556	28.2778	29.3894	28.4464
199	31.0556	28.2778	29.4054	28.4469
200	31	28.2778	29.4215	28.4474
201	31	28.2778	29.4377	28.4479
202	31	28.2778	29.4541	28.4484
203	31	28.2778	29.4705	28.4488
204	31	28.2778	29.487	28.4493
205	31	28.2778	29.5037	28.4498
206	31	28.2778	29.5203	28.4503
207	31	28.2778	29.5371	28.4508
208	31	28.2778	29.554	28.4513
209	31	28.2778	29.5709	28.4518
210	31	28.2778	29.5879	28.4523
211	31	28.2778	29.6049	28.4527
212	31	28.2778	29.622	28.4532
213	31	28.2778	29.6392	28.4537
214	31	28.2778	29.6565	28.4542
215	31	28.2778	29.6738	28.4547
216	31.8889	28.2778	29.6913	28.4552
217	31.8889	28.2778	29.7088	28.4557
218	31.8889	28.2778	29.7263	28.4562
219	31.8889	28.2778	29.744	28.4566
220	31.8889	28.2778	29.7617	28.4571
221	31.8889	28.2778	29.7796	28.4576
222	31.8889	28.2778	29.7975	28.4581
223	31.8889	28.2778	29.8155	28.4586
224	31.8889	28.2778	29.8335	28.4591
225	31.8889	28.2778	29.8517	28.4596
226	31.8889	28.2778	29.87	28.46
227	31.8889	28.2778	29.8883	28.4605
228	31.8889	28.2778	29.9067	28.461
229	31.8889	28.2778	29.9253	28.4615
230	31.8889	28.2778	29.9439	28.462
231	31.8889	28.2778	29.9626	28.4625
232	31.8889	28.2778	29.9814	28.463
233	31.8889	28.2778	30.0004	28.4635
234	31.8889	28.2778	30.0195	28.4639
235	31.8889	28.2778	30.0387	28.4644
236	32.2778	28.2778	30.058	28.4649
237	32.5	28.2778	30.0775	28.4654
238	32.6667	28.2778	30.0972	28.4659
239	32.6667	28.2778	30.1171	28.4664
240	32.6667	28.2778	30.1371	28.4669
241	32.6667	28.2778	30.1573	28.4674
242	32.6667	28.2778	30.1778	28.4678
243	32.6667	28.2778	30.1985	28.4683
244	32.6667	28.2778	30.2194	28.4688
245	32.6667	28.2778	30.2407	28.4693
246	32.6667	28.2778	30.2623	28.4698
247	32.6667	28.2778	30.2842	28.4703
248	32.6667	28.2778	30.3065	28.4708
249	32.6667	28.2778	30.3293	28.4712
250	32.6667	28.2778	30.3525	28.4717
251	32.6667	28.2778	30.3763	28.4722
252	32.6667	28.2778	30.4007	28.4727
253	32.6667	28.2778	30.4259	28.4732
254	32.6667	28.2778	30.4518	28.4737
255	32.6667	28.2778	30.4786	28.4742
256	32.6667	28.2778	30.5065	28.4747
257	32.6667	28.2778	30.5356	28.4751
258	32.6667	28.2778	30.5661	28.4756
259	32.6667	28.2778	30.5982	28.4761
260	32.6667	28.2778	30.6321	28.4766
261	32.6667	28.2778	30.6681	28.4771
262	32.6667	28.2778	30.7067	28.4776
263	32.6667	28.2778	30.7483	28.4781
264	32.6667	28.2778	30.7934	28.4786
265	32.6667	28.2778	30.8428	28.479
266	32.6667	28.2778	30.8971	28.4795
267	32.6667	28.2778	30.9573	28.48
268	32.6667	28.2778	31.0243	28.4805
269	33.5	28.2778	31.099	28.481
270	33.5	28.2778	31.1827	28.4815
271	33.5	28.2778	31.2766	28.482
272	33.5	28.2778	31.3817	28.4824
273	33.5	28.2778	31.4988	28.4829
274	33.5	28.2778	31.6288	28.4834
275	33.5	28.2778	31.7714	28.4839
276	33.5	28.2778	31.9268	28.4844
277	33.5	28.2778	32.0939	28.4849
278	33.5	28.2778	32.2708	28.4854
279	33.5	28.2778	32.455	28.4859
280	33.5	28.0556	32.6425	28.4863
281	33.5	28.0556	32.8278	28.4868
282	33.5	28.0556	33.0044	28.4873
283	33.5	28.0556	33.1662	28.4878
284	33.5	28.0556	33.3081	28.4883
285	33.5	28.0556	33.4276	28.4888
286	33.8889	28.0556	33.5246	28.4893
287	34.0556	28.0556	33.6018	28.4898
288	34.3889	28.0556	33.6627	28.4902
289	34.2778	28.0556	33.7114	28.4907
290	34.3889	28.0556	33.7505	28.4912
291	34.3889	28.0556	33.7823	28.4917
292	34.3889	28.0556	33.8082	28.4922
293	34.3889	28.0556	33.8294	28.4927
294	34.3889	28.0556	33.8468	28.4932
295	34.2778	28.0556	33.861	28.4936
296	34.3889	28.0556	33.8725	28.4941
297	34.3889	28.0556	33.882	28.4946
298	34.3889	28.0556	33.89	28.4951
299	34.2778	28.0556	33.8969	28.4956
300	34.3889	28.0556	33.9032	28.4961
301	34.3889	28.0556	33.9094	28.4966
302	34.3889	28.0556	33.9161	28.4971
303	34.2778	28.0556	33.9239	28.4975
304	34.2778	28.0556	33.9334	28.498
305	34.2778	28.0556	33.9456	28.4985
306	34.2778	28.0556	33.9615	28.499
307	34.2778	28.0556	33.9822	28.4995
308	34.2778	28.0556	34.0088	28.5
309	34.2778	28.0556	34.0425	28.5005
310	34.2778	28.0556	34.085	28.501
311	34.2778	28.0556	34.1375	28.5014
312	34.2778	28.0556	34.2016	28.5019
313	34.2778	28.0556	34.2803	28.5024
314	34.2778	28.0556	34.3744	28.5029
315	34.2778	28.0556	34.4863	28.5034
316	34.2778	28.0556	34.6172	28.5039
317	35.1667	28.0556	34.7692	28.5044
318	35.1667	28.0556	34.9485	28.5048
319	35.1667	28.0556	35.1496	28.5053
320	35.1667	28.0556	35.3701	28.5058
321	35.1667	28.0556	35.6051	28.5063
322	35.1667	28.0556	35.8475	28.5068
323	35.1667	28.0556	36.0886	28.5073
324	35.1667	28.0556	36.3191	28.5078
325	35.1667	28.0556	36.5306	28.5083
326	35.1667	28.0556	36.7168	28.5087
327	35.1667	28.0556	36.8737	28.5092
328	35.1667	28.0556	36.9999	28.5097
329	35.1667	28.0556	37.0975	28.5102
330	35.1667	28.0556	37.1705	28.5107
331	35.1667	28.0556	37.2237	28.5112
332	35.1667	28.0556	37.2615	28.5117
333	35.1667	28.0556	37.2894	28.5122
334	35.1667	28.0556	37.3104	28.5126
335	35.1667	28.0556	37.3274	28.5131
336	35.3889	28.0556	37.3421	28.5136
337	36	28.0556	37.3562	28.5141
338	35.7778	28.0556	37.3701	28.5146
339	36	28.0556	37.3844	28.5151
340	36	28.0556	37.399	28.5156
341	36	28.0556	37.4135	28.516
342	36	28.0556	37.4275	28.5165
343	36	28.0556	37.4407	28.517
344	36	28.0556	37.4526	28.5175
345	36	28	37.4633	28.518
346	36	28	37.4727	28.5185
347	36	28	37.4809	28.519
348	36	28	37.4878	28.5195
349	36	28	37.4937	28.5199
350	36	28	37.4989	28.5204
351	36	28	37.5033	28.5209
352	36	28	37.5074	28.5214
353	36	28	37.5115	28.5219
354	36	28	37.5152	28.5224
355	36	28	37.5193	28.5229
356	36	28	37.524	28.5234
357	36	28	37.5291	28.5238
358	36	28	37.5353	28.5243
359	36	28	37.5434	28.5248
360	36	28	37.5534	28.5253
361	36	28	37.5657	28.5258
362	36	28	37.5807	28.5263
363	36	28	37.5985	28.5268
364	36	28	37.6194	28.5272
365	36	28	37.6436	28.5277
366	36	28	37.6707	28.5282
367	36	28	37.7015	28.5287
368	36	28	37.7358	28.5292
369	36.7778	28	37.7731	28.5297
370	36.7778	28	37.8137	28.5302
371	36.7778	28	37.8571	28.5307
372	36.7778	28	37.9039	28.5311
373	36.7778	28	37.9542	28.5316
374	36.7778	28	38.0081	28.5321
375	36.7778	28	38.0659	28.5326
376	36.7778	28	38.127	28.5331
377	36.7778	28	38.1924	28.5336
378	36.7778	28	38.2611	28.5341
379	36.7778	28	38.3345	28.5345
380	36.7778	28	38.4114	28.535
381	36.7778	28	38.492	28.5355
382	36.7778	28	38.5754	28.536
383	36.7778	28	38.6613	28.5365
384	36.7778	28	38.7485	28.537
385	36.7778	28	38.8363	28.5375
386	36.7778	28	38.9242	28.538
387	37.1667	28	39.0107	28.5384
388	37.5556	28	39.0947	28.5389
389	37.5556	28	39.1756	28.5394
390	37.5556	28	39.2527	28.5399
391	37.5556	28	39.3255	28.5404
392	37.5556	28	39.3934	28.5409
393	37.5556	28	39.4559	28.5414
394	37.5556	28	39.513	28.5419
395	37.5556	28	39.5645	28.5423
396	37.5556	28	39.6099	28.5428
397	37.5556	28	39.6498	28.5433
398	37.5556	28	39.6838	28.5438
399	37.5556	28	39.7127	28.5443
400	37.5556	28	39.7363	28.5448
401	37.5556	28	39.7548	28.5453
402	37.5556	28	39.7685	28.5457
403	37.5556	28	39.7776	28.5462
404	37.5556	28	39.7825	28.5467
405	37.5556	28	39.7835	28.5472
406	37.5556	28	39.7813	28.5477
407	37.5556	28	39.7763	28.5482
408	37.5556	28	39.769	28.5487
409	37.5556	28	39.7603	28.5492
410	37.5556	28	39.7505	28.5496
411	37.5556	28	39.7399	28.5501
412	37.5556	28	39.7293	28.5506
413	37.5556	28	39.7187	28.5511
414	37.5556	28	39.7083	28.5516
415	37.5556	28	39.698	28.5521
416	37.5556	28	39.6881	28.5526
417	37.5556	28	39.6786	28.5531
418	38.3889	28	39.6696	28.5535
419	38.3889	28	39.661	28.554
420	38.3889	28	39.6532	28.5545
421	38.3889	28	39.6461	28.555
422	38.3889	28	39.6398	28.5555
423	38.3889	28	39.6343	28.556
424	38.3889	28	39.6299	28.5565
425	38.3889	28	39.6263	28.5569
426	38.3889	28	39.6236	28.5574
427	38.3889	28	39.6217	28.5579
428	38.3889	28	39.6204	28.5584
429	38.3889	28	39.6198	28.5589
430	38.3889	28	39.6198	28.5594
431	38.3889	28	39.6202	28.5599
432	38.3889	28	39.6214	28.5604
433	38.3889	28	39.6235	28.5608
434	38.3889	28	39.6267	28.5613
435	38.3889	28	39.6312	28.5618
436	38.3889	28	39.6376	28.5623
437	38.3889	28	39.6463	28.5628
438	38.3889	28	39.6576	28.5633
439	38.3889	28	39.6718	28.5638
440	38.3889	28	39.6894	28.5643
441	38.3889	28	39.7108	28.5647
442	38.3889	28	39.736	28.5652
443	38.3889	28	39.7657	28.5657
444	39.1667	28	39.8006	28.5662
445	39.1667	28	39.8411	28.5667
446	39.1667	28	39.8873	28.5672
447	39.2778	28	39.9392	28.5677
448	39.1667	28	39.9958	28.5681
449	39.1667	28	40.0551	28.5686
450	39.1667	28	40.1145	28.5691
451	39.1667	28	40.1708	28.5696
452	39.1667	28	40.2211	28.5701
453	39.1667	28	40.2628	28.5706
454	39.1667	28	40.2947	28.5711
455	39.1667	28	40.317	28.5716
456	39.1667	27.8889	40.3308	28.572
457	39.1667	27.8889	40.3379	28.5725
458	39.1667	27.8889	40.3407	28.573
459	39.1667	27.8889	40.3412	28.5735
460	39.1667	27.8889	40.3414	28.574
461	39.1667	27.8889	40.343	28.5745
462	39.1667	27.8889	40.3472	28.575
463	39.1667	27.8889	40.3549	28.5755
464	39.1667	27.8889	40.3665	28.5759
465	39.1667	27.8889	40.3824	28.5764
466	39.1667	27.8889	40.4025	28.5769
467	39.1667	27.8889	40.4269	28.5774
468	39.1667	27.8889	40.4551	28.5779
469	39.1667	27.8889	40.4866	28.5784
470	39.1667	27.8889	40.5209	28.5789
471	39.1667	27.8889	40.5569	28.5793
472	39.1667	27.8889	40.5941	28.5798
473	39.1667	27.8889	40.6316	28.5803
474	40.2778	27.8889	40.6683	28.5808
475	40.0556	27.8889	40.7037	28.5813
476	40.0556	27.8889	40.7374	28.5818
477	40	27.8889	40.7682	28.5823
478	40	27.8889	40.7959	28.5828
479	40	27.8889	40.8205	28.5832
480	40	27.8889	40.8416	28.5837
481	40	27.8889	40.8596	28.5842
482	40	27.8889	40.875	28.5847
483	40	27.8889	40.8884	28.5852
484	40	27.8889	40.9008	28.5857
485	40	27.8889	40.9132	28.5862
486	40	27.8889	40.9267	28.5867
487	40	27.8889	40.9422	28.5871
488	40	27.8889	40.9601	28.5876
489	40	27.8889	40.9816	28.5881
490	40	27.8889	41.0069	28.5886
491	40	27.8889	41.0359	28.5891
492	40.1667	27.8889	41.0696	28.5896
493	40.8889	27.8889	41.1074	28.5901
494	40.8889	27.8889	41.1491	28.5905
495	40.8889	27.8889	41.1943	28.591
496	40.8889	27.8889	41.2428	28.5915
497	40.8889	27.8889	41.2938	28.592
498	40.8889	27.8889	41.347	28.5925
499	40.8889	27.8889	41.4017	28.593
500	40.8889	27.8889	41.4574	28.5935
501	40.8889	27.8889	41.5132	28.594
502	40.8889	27.8889	41.5686	28.5944
503	40.8889	27.8889	41.6224	28.5949
504	40.8889	27.8889	41.675	28.5954
505	40.8889	27.8889	41.7251	28.5959
506	40.8889	27.8889	41.7723	28.5964
507	40.8889	27.8889	41.8159	28.5969
508	40.8889	27.8889	41.856	28.5974
509	40.8889	27.8889	41.8921	28.5979
510	40.8889	27.8889	41.9241	28.5983
511	40.8889	27.8889	41.9516	28.5988
512	40.8889	27.8889	41.9756	28.5993
513	40.8889	27.8889	41.9957	28.5998
514	40.8889	27.8889	42.0125	28.6003
515	40.8889	27.8889	42.0263	28.6008
516	40.8889	27.8889	42.0374	28.6013
517	40.8889	27.8889	42.0459	28.6017
518	40.8889	27.8889	42.0523	28.6022
519	40.8889	27.8889	42.0563	28.6027
520	40.8889	27.8889	42.0586	28.6032
521	40.8889	27.8889	42.0591	28.6037
522	40.8889	27.8889	42.0578	28.6042
523	40.8889	27.8889	42.0548	28.6047
524	40.8889	27.8889	42.0507	28.6052
525	40.8889	27.8889	42.0457	28.6056
526	40.8889	27.8889	42.0397	28.6061
527	40.8889	27.8889	42.0331	28.6066
528	40.8889	27.8889	42.0267	28.6071
529	40.7778	27.8889	42.0206	28.6076
530	41.6667	27.8889	42.016	28.6081
531	41.6667	27.8889	42.0132	28.6086
532	41.6667	27.8889	42.0137	28.6091
533	41.6667	27.8889	42.0183	28.6095
534	41.6667	27.8889	42.0281	28.61
535	41.6667	27.8889	42.0439	28.6105
536	41.6667	27.8889	42.0663	28.611
537	41.6667	27.8889	42.0961	28.6115
538	41.6667	27.8889	42.1333	28.612
539	41.6667	27.8889	42.1777	28.6125
540	41.6667	27.8889	42.2289	28.6129
541	41.6667	27.8889	42.2871	28.6134
542	41.6667	27.8889	42.3503	28.6139
543	41.6667	27.8889	42.4173	28.6144
544	41.6667	27.8889	42.4873	28.6149
545	41.6667	27.8889	42.5582	28.6154
546	41.6667	27.8889	42.6291	28.6159
547	41.6667	27.8889	42.6978	28.6164
548	41.6667	27.8889	42.7638	28.6168
549	41.6667	27.8889	42.8259	28.6173
550	41.6667	27.8889	42.8835	28.6178
551	42.2778	27.8889	42.936	28.6183
552	42.5	27.8889	42.9834	28.6188
553	42.5	27.8889	43.0263	28.6193
554	42.5	27.8889	43.0652	28.6198
555	42.5	27.8889	43.1001	28.6203
556	42.5	27.8889	43.1322	28.6207
557	42.5	27.8889	43.1615	28.6212
558	42.5	27.8889	43.1895	28.6217
559	42.5	27.8889	43.2161	28.6222
560	42.5	27.8889	43.2423	28.6227
561	42.5	27.8889	43.2683	28.6232
562	42.5	27.8889	43.2944	28.6237
563	42.5	27.8889	43.3206	28.6241
564	42.5	27.8889	43.3477	28.6246
565	42.5	27.8889	43.3755	28.6251
566	42.5	27.8889	43.4037	28.6256
567	42.5	27.8889	43.4328	28.6261
568	42.5	27.8889	43.4623	28.6266
569	42.5	27.8889	43.492	28.6271
570	42.5	27.8889	43.5221	28.6276
571	42.5	27.8889	43.5521	28.628
572	42.5	27.8889	43.5819	28.6285
573	42.5	27.8889	43.6114	28.629
574	42.5	27.8889	43.6402	28.6295
575	42.5	27.8889	43.668	28.63
576	42.5	27.8889	43.6951	28.6305
577	42.5	27.8889	43.7211	28.631
578	42.5	27.8889	43.7459	28.6315
579	42.5	27.8889	43.7695	28.6319
580	42.5	27.8889	43.7921	28.6324
581	42.5	27.8889	43.8135	28.6329
582	42.5	27.8889	43.8339	28.6334
583	42.5	27.8889	43.8531	28.6339
584	42.5	27.8889	43.8716	28.6344
585	42.5	27.8889	43.8895	28.6349
586	42.5	27.8889	43.9067	28.6353
587	42.5	27.8889	43.923	28.6358
588	43.2778	27.8889	43.9383	28.6363
589	43.2778	27.8889	43.9529	28.6368
590	43.2778	27.8889	43.9667	28.6373
591	43.2778	27.8889	43.9791	28.6378
592	43.2778	27.8889	43.9905	28.6383
593	43.2778	27.8889	44.0007	28.6388
594	43.2778	27.8889	44.0096	28.6392
595	43.2778	27.8889	44.017	28.6397
596	43.2778	27.8889	44.0235	28.6402
597	43.2778	27.8889	44.0287	28.6407
598	43.2778	27.8889	44.033	28.6412
599	43.2778	27.8889	44.0363	28.6417
600	43.2778	27.8889	44.0396	28.6422
601	43.2778	27.8889	44.0432	28.6426
602	43.2778	27.8889	44.0472	28.6431
603	43.2778	27.8889	44.0521	28.6436
604	44.1667	27.8889	44.0588	28.6441
605	43.8889	27.8889	44.0674	28.6446
606	44.1667	27.8889	44.0782	28.6451
607	44.1667	27.8889	44.0915	28.6456
608	44.1667	27.8889	44.1071	28.6461
609	44.1667	27.8889	44.1251	28.6465
610	44.1667	27.8889	44.1458	28.647
611	44.1667	27.8889	44.1684	28.6475
612	44.1667	27.8889	44.1934	28.648
613	44.1667	27.8889	44.2206	28.6485
614	44.1667	27.8889	44.2497	28.649
615	44.1667	27.8889	44.2807	28.6495
616	44.1667	27.8889	44.3138	28.65
617	44.0556	27.8889	44.3488	28.6504
618	44.0556	27.8889	44.386	28.6509
619	44.0556	27.8889	44.4255	28.6514
620	44.0556	27.8889	44.4677	28.6519
621	44.0556	27.8889	44.5125	28.6524
622	44.0556	27.8889	44.5602	28.6529
623	44.0556	27.8889	44.6121	28.6534
624	44.0556	27.8889	44.668	28.6538
625	44.0556	27.8889	44.7277	28.6543
626	44.0556	27.8889	44.7907	28.6548
627	44.0556	27.8889	44.8567	28.6553
628	44.0556	27.8889	44.9251	28.6558
629	44.0556	27.8889	44.995	28.6563
630	44.0556	27.8889	45.065	28.6568
631	44.0556	27.8889	45.1352	28.6573
632	44.0556	27.8889	45.2042	28.6577
633	44.0556	27.8889	45.2716	28.6582
634	44.0556	27.8889	45.3362	28.6587
635	44.0556	27.8889	45.3982	28.6592
636	44.0556	27.8889	45.4567	28.6597
637	44.0556	27.7778	45.5116	28.6602
638	44.0556	27.7778	45.5627	28.6607
639	44.0556	27.7778	45.6101	28.6612
640	45.1667	27.7778	45.6537	28.6616
641	45	27.7778	45.6935	28.6621
642	45	27.7778	45.729	28.6626
643	45	27.7778	45.7611	28.6631
644	45	27.7778	45.7906	28.6636
645	45	27.7778	45.8176	28.6641
646	45	27.7778	45.8427	28.6646
647	45	27.7778	45.8669	28.665
648	45	27.7778	45.8905	28.6655
649	45	27.7778	45.9142	28.666
650	45	27.7778	45.938	28.6665
651	45	27.7778	45.9635	28.667
652	45	27.7778	45.9903	28.6675
653	45	27.7778	46.0188	28.668
654	45	27.7778	46.0489	28.6685
655	45	27.7778	46.0806	28.6689
656	45	27.7778	46.1138	28.6694
657	45	27.7778	46.148	28.6699
658	45	27.7778	46.1828	28.6704
659	45	27.7778	46.2184	28.6709
660	45	27.7778	46.2537	28.6714
661	45	27.7778	46.2872	28.6719
662	45	27.7778	46.318	28.6724
663	45	27.7778	46.3456	28.6728
664	45.7778	27.7778	46.3688	28.6733
665	45.7778	27.7778	46.3868	28.6738
666	45.7778	27.7778	46.3985	28.6743
667	45.7778	27.7778	46.4037	28.6748
668	45.7778	27.7778	46.4019	28.6753
669	45.7778	27.7778	46.3931	28.6758
670	45.7778	27.7778	46.3774	28.6762
671	45.7778	27.7778	46.3561	28.6767
672	45.7778	27.7778	46.3299	28.6772
673	45.7778	27.7778	46.2997	28.6777
674	45.7778	27.7778	46.2669	28.6782
675	45.7778	27.7778	46.2327	28.6787
676	45.7778	27.7778	46.1985	28.6792
677	45.7778	27.7778	46.1654	28.6797
678	45.7778	27.7778	46.1341	28.6801
679	45.7778	27.7778	46.1058	28.6806
680	45.7778	27.7778	46.081	28.6811
681	45.7778	27.7778	46.0605	28.6816
682	45.7778	27.7778	46.0443	28.6821
683	45.7778	27.7778	46.0332	28.6826
684	45.7778	27.7778	46.0274	28.6831
685	45.7778	27.7778	46.0271	28.6836
686	45.7778	27.7778	46.0322	28.684
687	45.7778	27.7778	46.0431	28.6845
688	45.7778	27.7778	46.0598	28.685
689	45.7778	27.7778	46.0821	28.6855
690	45.7778	27.7778	46.1095	28.686
691	45.7778	27.7778	46.1427	28.6865
692	45.7778	27.7778	46.1809	28.687
693	45.7778	27.7778	46.2241	28.6874
694	45.7778	27.7778	46.2714	28.6879
695	45.7778	27.7778	46.3229	28.6884
696	45.7778	27.7778	46.3782	28.6889
697	45.7778	27.7778	46.4368	28.6894
698	45.7778	27.7778	46.4975	28.6899
699	45.7778	27.7778	46.56	28.6904
700	45.7778	27.7778	46.6229	28.6909
701	45.7778	27.7778	46.686	28.6913
702	45.7778	27.7778	46.7476	28.6918
703	46.5556	27.7778	46.8078	28.6923
704	46.5556	27.7778	46.865	28.6928
705	46.5556	27.7778	46.9189	28.6933
706	46.5556	27.7778	46.969	28.6938
707	46.5556	27.7778	47.0138	28.6943
708	46.5556	27.7778	47.0531	28.6948
709	46.5556	27.7778	47.086	28.6952
710	46.5556	27.7778	47.113	28.6957
711	46.5556	27.7778	47.1347	28.6962
712	46.5556	27.7778	47.1509	28.6967
713	46.5556	27.7778	47.161	28.6972
714	46.5556	27.7778	47.1672	28.6977
715	46.5556	27.7778	47.1646	28.6982
716	46.5556	27.7778	47.1595	28.6986
717	46.5556	27.7778	47.1528	28.6991
718	46.5556	27.7778	47.1462	28.6996
719	46.5556	27.7778	47.1404	28.7001
720	46.5556	27.7778	47.1362	28.7006
721	46.5556	27.7778	47.1349	28.7011
722	46.5556	27.7778	47.1367	28.7016
723	46.7778	27.7778	47.1421	28.7021
724	46.7778	27.7778	47.1516	28.7025
725	47.1667	27.7778	47.1652	28.703
726	47.1667	27.7778	47.1832	28.7035
727	47.3889	27.7778	47.2054	28.704
728	47.3889	27.7778	47.2317	28.7045
729	47.3889	27.7778	47.2616	28.705
730	47.3889	27.7778	47.2952	28.7055
731	47.3889	27.7778	47.3318	28.706
732	47.3889	27.7778	47.3706	28.7064
733	47.3889	27.7778	47.4106	28.7069
734	47.3889	27.7778	47.4509	28.7074
735	47.3889	27.7778	47.4908	28.7079
736	47.3889	27.7778	47.5283	28.7084
737	47.3889	27.7778	47.5642	28.7089
738	47.3889	27.7778	47.5967	28.7094
739	47.3889	27.7778	47.6263	28.7098
740	47.3889	27.7778	47.6512	28.7103
741	47.3889	27.7778	47.6712	28.7108
742	47.3889	27.7778	47.6874	28.7113
743	47.3889	27.7778	47.6994	28.7118
744	47.3889	27.7778	47.7068	28.7123
745	47.3889	27.7778	47.7107	28.7128
746	47.3889	27.7778	47.7105	28.7133
747	47.3889	27.7778	47.7069	28.7137
748	47.3889	27.7778	47.7005	28.7142
749	47.3889	27.7778	47.6918	28.7147
750	47.3889	27.7778	47.6812	28.7152
751	47.3889	27.7778	47.67	28.7157
752	47.3889	27.7778	47.6585	28.7162
753	47.3889	27.7778	47.647	28.7167
754	47.3889	27.7778	47.6363	28.7172
755	47.3889	27.7778	47.6264	28.7176
756	47.3889	27.7778	47.6184	28.7181
757	47.3889	27.7778	47.6124	28.7186
758	47.3889	27.7778	47.6089	28.7191
759	47.3889	27.7778	47.6082	28.7196
760	47.3889	27.7778	47.6106	28.7201
761	47.3889	27.7778	47.6167	28.7206
762	48.1667	27.7778	47.6271	28.721
763	48.1667	27.7778	47.6429	28.7215
764	48.1667	27.7778	47.6631	28.722
765	48.1667	27.7778	47.6875	28.7225
766	48.1667	27.7778	47.7172	28.723
767	48.1667	27.7778	47.7519	28.7235
768	48.1667	27.7778	47.7909	28.724
769	48.1667	27.7778	47.8334	28.7245
770	48.1667	27.7778	47.8789	28.7249
771	48.1667	27.7778	47.9269	28.7254
772	48.1667	27.7778	47.9765	28.7259
773	48.1667	27.7778	48.0267	28.7264
774	48.1667	27.7778	48.0769	28.7269
775	48.1667	27.7778	48.1258	28.7274
776	48.1667	27.7778	48.1736	28.7279
777	48.1667	27.7778	48.2192	28.7284
778	48.1667	27.7778	48.2622	28.7288
779	48.1667	27.7778	48.3019	28.7293
780	48.1667	27.7778	48.3389	28.7298
781	48.1667	27.7778	48.3731	28.7303
782	48.1667	27.7778	48.4045	28.7308
783	48.1667	27.7778	48.4328	28.7313
784	48.1667	27.7778	48.4586	28.7318
785	48.1667	27.7778	48.4829	28.7322
786	48.3889	27.7778	48.5049	28.7327
787	49.0556	27.7778	48.5252	28.7332
788	49.0556	27.7778	48.5447	28.7337
789	49.0556	27.7778	48.5635	28.7342
790	49.0556	27.7778	48.5817	28.7347
791	49.0556	27.7778	48.6006	28.7352
792	49.0556	27.7778	48.6202	28.7357
793	49.0556	27.7778	48.6407	28.7361
794	49.0556	27.7778	48.6626	28.7366
795	49.0556	27.7778	48.686	28.7371
796	49.0556	27.7778	48.7115	28.7376
797	49.0556	27.7778	48.7388	28.7381
798	49.0556	27.7778	48.7676	28.7386
799	49.0556	27.7778	48.7987	28.7391
800	49.0556	27.7778	48.8324	28.7396
801	49.0556	27.7778	48.8673	28.74
802	49.0556	27.7778	48.9043	28.7405
803	49.0556	27.7778	48.9433	28.741
804	49.0556	27.7778	48.9833	28.7415
805	49.0556	27.7778	49.0237	28.742
806	49.0556	27.7778	49.0647	28.7425
807	49.0556	27.7778	49.1057	28.743
808	49.0556	27.7778	49.1465	28.7434
809	49.0556	27.7778	49.1865	28.7439
810	49.0556	27.7778	49.2249	28.7444
811	49.0556	27.7778	49.2617	28.7449
812	49.0556	27.7778	49.2975	28.7454
813	49.0556	27.6667	49.3314	28.7459
814	49.0556	27.6667	49.3632	28.7464
815	49.0556	27.7778	49.3929	28.7469
816	49.0556	27.7778	49.4206	28.7473
817	49.0556	27.7778	49.4463	28.7478
818	49.0556	27.6667	49.4702	28.7483
819	49.0556	27.6667	49.4924	28.7488
820	49.0556	27.6667	49.5132	28.7493
821	49.0556	27.6667	49.5328	28.7498
822	49.8889	27.6667	49.5511	28.7503
823	49.8889	27.6667	49.5691	28.7508
824	49.8889	27.6667	49.586	28.7512
825	49.8889	27.6667	49.6033	28.7517
826	49.8889	27.6667	49.6206	28.7522
827	49.8889	27.6667	49.6389	28.7527
828	49.8889	27.6667	49.6576	28.7532
829	49.8889	27.6667	49.6774	28.7537
830	49.8889	27.6667	49.6985	28.7542
831	49.8889	27.6667	49.7209	28.7546
832	49.8889	27.6667	49.7447	28.7551
833	49.8889	27.6667	49.7697	28.7556
834	49.8889	27.6667	49.7958	28.7561
835	49.8889	27.6667	49.823	28.7566
836	49.8889	27.6667	49.8514	28.7571
837	49.8889	27.6667	49.8812	28.7576
838	49.8889	27.6667	49.9442	28.7581
839	49.8889	27.6667	49.9762	28.7585
840	49.8889	27.6667	50.009	28.759
841	49.8889	27.6667	50.0416	28.7595
842	49.8889	27.6667	50.0742	28.76
843	49.8889	27.6667	50.1061	28.7605
844	50.2778	27.6667	50.1378	28.761
845	50.5	27.6667	50.169	28.7615
846	50.6667	27.6667	50.1988	28.7619
847	50.6667	27.6667	50.2279	28.7624
848	50.5	27.6667	50.256	28.7629
849	50.6667	27.6667	50.2833	28.7634
850	50.6667	27.6667	50.31	28.7639
851	50.6667	27.6667	50.3359	28.7644
852	50.6667	27.6667	50.3618	28.7649
853	50.6667	27.6667	50.3873	28.7654
854	50.6667	27.6667	50.4125	28.7658
855	50.6667	27.6667	50.4377	28.7663
856	50.6667	27.6667	50.4629	28.7668
857	50.6667	27.6667	50.4883	28.7673
858	50.6667	27.6667	50.514	28.7678
859	50.6667	27.6667	50.5399	28.7683
860	50.6667	27.6667	50.5663	28.7688
861	50.6667	27.6667	50.5931	28.7693
862	50.6667	27.6667	50.6203	28.7697
863	50.6667	27.6667	50.6479	28.7702
864	50.6667	27.6667	50.6762	28.7707
865	50.6667	27.6667	50.705	28.7712
866	50.6667	27.6667	50.734	28.7717
867	50.6667	27.6667	50.7632	28.7722
868	50.6667	27.6667	50.7925	28.7727
869	50.6667	27.6667	50.8219	28.7731
870	50.6667	27.6667	50.8514	28.7736
871	50.6667	27.6667	50.8808	28.7741
872	50.6667	27.6667	50.9101	28.7746
873	50.6667	27.6667	50.9395	28.7751
874	50.6667	27.6667	50.9686	28.7756
875	50.6667	27.6667	50.9977	28.7761
876	50.6667	27.6667	51.0266	28.7766
877	50.6667	27.6667	51.0556	28.777
878	50.6667	27.6667	51.0845	28.7775
879	50.6667	27.6667	51.1131	28.778
880	50.6667	27.6667	51.1421	28.7785
881	50.6667	27.6667	51.1711	28.779
882	50.6667	27.6667	51.2002	28.7795
883	50.6667	27.6667	51.2293	28.78
884	50.6667	27.6667	51.2579	28.7805
885	51.5	27.6667	51.2861	28.7809
886	51.5	27.6667	51.3145	28.7814
887	51.5	27.6667	51.3425	28.7819
888	51.5	27.6667	51.3697	28.7824
889	51.5	27.6667	51.3957	28.7829
890	51.5	27.6667	51.4207	28.7834
891	51.5	27.6667	51.4445	28.7839
892	51.5	27.6667	51.4668	28.7843
893	51.5	27.6667	51.4867	28.7848
894	51.5	27.6667	51.5047	28.7853
895	51.5	27.6667	51.5205	28.7858
896	51.5	27.6667	51.5332	28.7863
897	51.5	27.6667	51.5439	28.7868
898	51.5	27.6667	51.5528	28.7873
899	51.5	27.6667	51.5598	28.7878
900	51.5	27.6667	51.5647	28.7882
901	51.5	27.6667	51.5678	28.7887
902	51.5	27.6667	51.5702	28.7892
903	51.5	27.6667	51.5715	28.7897
904	51.5	27.6667	51.5713	28.7902
905	51.5	27.6667	51.5711	28.7907
906	51.5	27.6667	51.5704	28.7912
907	51.5	27.6667	51.5689	28.7917
908	51.5	27.6667	51.5679	28.7921
909	51.5	27.6667	51.5668	28.7926
910	51.5	27.6667	51.5655	28.7931
911	51.5	27.6667	51.5647	28.7936
912	51.5	27.6667	51.5644	28.7941
913	51.8889	27.6667	51.5645	28.7946
914	52.1667	27.6667	51.5657	28.7951
915	52.3889	27.6667	51.568	28.7955
916	52.3889	27.6667	51.5716	28.796
917	52.3889	27.6667	51.5773	28.7965
918	52.3889	27.6667	51.5852	28.797
919	52.3889	27.6667	51.5955	28.7975
920	52.3889	27.6667	51.6087	28.798
921	52.3889	27.6667	51.6242	28.7985
922	52.3889	27.6667	51.6436	28.799
923	52.3889	27.6667	51.6663	28.7994
924	52.3889	27.6667	51.6925	28.7999
925	52.3889	27.6667	51.7222	28.8004
926	52.3889	27.6667	51.7552	28.8009
927	52.3889	27.6667	51.7908	28.8014
928	52.3889	27.6667	51.8299	28.8019
929	52.3889	27.6667	51.8721	28.8024
930	52.3889	27.6667	51.9162	28.8029
931	52.3889	27.6667	51.9639	28.8033
932	52.3889	27.6667	52.0136	28.8038
933	52.3889	27.6667	52.0652	28.8043
934	52.3889	27.6667	52.1177	28.8048
935	52.3889	27.6667	52.1719	28.8053
936	52.3889	27.6667	52.227	28.8058
937	52.3889	27.6667	52.2828	28.8063
938	52.3889	27.6667	52.3388	28.8067
939	52.3889	27.6667	52.3954	28.8072
940	52.3889	27.6667	52.452	28.8077
941	52.3889	27.6667	52.5081	28.8082
942	52.3889	27.6667	52.5635	28.8087
943	52.3889	27.6667	52.6176	28.8092
944	52.3889	27.6667	52.6706	28.8097
945	52.3889	27.6667	52.7216	28.8102
946	52.3889	27.6667	52.7704	28.8106
947	52.3889	27.6667	52.8169	28.8111
948	52.3889	27.6667	52.8609	28.8116
949	52.3889	27.6667	52.9018	28.8121
950	52.3889	27.6667	52.9395	28.8126
951	53.1667	27.6667	52.9739	28.8131
952	53.1667	27.6667	53.0048	28.8136
953	53.1667	27.6667	53.0324	28.8141
954	53.1667	27.6667	53.0566	28.8145
955	53.1667	27.6667	53.0773	28.815
956	53.1667	27.6667	53.0949	28.8155

## Sheet: Supplemental_Figure_S5_Data
FIGURE S5
The mCHP prototype performance under testing conditions of 4.74 AC kW (i.e., 4.55 DC kW) and with an external thermal load for hot water supply and space heating
Time (s)	Eff_AC_Power (%)	AC_Power (KW)	Total_mCHP_Eff (AC-based %)	WHR_from_Exhaust (KW)	WHR_from_Coolant (KW)	Wat_Tank Upper_Temp ©	Wat_Tank Lower_Temp©
0	0	0.299314	0	0	1.84011	42.0556	40.1667
1	0	0.298591	0	0	1.85099	42.0556	40.1667
2	0	0.299711	0	0	5.38397	42.0556	40.1667
3	0	0.299632	0	0	5.35232	42.0556	40.1667
4	0	0.299312	0	0	5.24328	42.0556	40.1667
5	0	0.299473	0	0	5.26664	42.0556	40.1667
6	0	0.298507	0	0	5.27394	42.0556	40.1667
7	0	0.298188	0	0	5.3896	42.0556	40.1667
8	0	0.297067	0	0	5.43175	42.0556	40.1667
9	0	0.297225	0	0	5.29346	42.0556	40.1667
10	0	0.296825	0	0	5.32258	42.0556	40.1667
11	0	0.297307	0	0	5.30817	42.0556	40.1667
12	0	0.297705	0	0	5.32812	42	40.1667
13	0	0.298026	0	0	5.32812	42	40.1667
14	0	0.296743	0	0	5.20516	42	40.1667
15	0	0.295379	0	0	5.20516	42	40.1667
16	0	0.294977	0	0	5.26664	41.7778	40.1667
17	0	0.294819	0	0	5.21214	41.7778	40.1667
18	0	0.294178	0	0	5.24328	41.7778	40.1667
19	0	0.293538	0	0	5.25934	41.7778	40.1667
20	0	0.294177	0	0	5.19975	41.7778	40.1667
21	0	0.293695	0	0	5.19434	41.7778	40.1667
22	0	0.2949	0	0	5.22506	41.7778	40.0556
23	0	0.29562	0	0	5.22506	41.7778	40.0556
24	0	0.296661	0	0	5.12319	41.7778	40.0556
25	0	0.297063	0	0	5.12319	41.7778	39.8889
26	0	0.297302	0	0	5.14277	41.7778	39.8889
27	0	0.29682	0	0	5.18378	41.7778	39.8889
28	0	0.297302	0	0	5.104	41.7778	39.8889
29	0	0.2969	0	0	5.16863	41.7778	39.8889
30	0	0.297704	0	0	5.02234	41.7778	39.8889
31	0	0.298748	0	0	5.01539	41.7778	39.8889
32	0	0.29867	0	0.205601	5.04122	41.5556	39.8889
33	0	0.298828	0	0.205402	4.99356	41.5556	39.8889
34	0	0.29931	0	0.205219	5.09517	41.5556	39.8889
35	0	0.300272	0	0.205036	5.06171	41.5556	39.8889
36	0	0.299872	0	0.204854	5.06171	41.5556	39.8889
37	0	0.300273	0	0.409475	5.0547	41.5556	39.8889
38	0	0.300514	0	0.40911	5.05645	41.5556	39.8889
39	0	0.300193	0	0.408777	5.03403	41.5	39.8889
40	0	0.299872	0	0.408412	4.93362	41.5	39.8889
41	0	0.299232	0	0.611572	4.89716	41.5	39.8889
42	0	0.299473	0	0.611025	4.97221	41.5	39.8889
43	0	0.299072	0	0.814135	4.91004	41.5	39.8889
44	0	0.298831	0	0.81367	4.94735	41.5	39.8889
45	0	0.298349	0	0.812608	5.00843	41.5	39.8889
46	0	0.279647	0	1.01646	5.00495	41.2778	39.8889
47	0	0.286686	0	1.01555	4.96594	41.2778	39.8889
48	0	0.286126	0	1.01463	4.81512	41.2778	39.7778
49	0	0.286929	0	1.21666	4.93266	41.2778	39.7778
50	0	0.286447	0	1.21636	4.94735	41.2778	39.7778
51	0	0.285804	0	1.41866	4.95766	41.2778	39.5556
52	0	0.286524	0	1.61964	4.95251	41.2778	39.5556
53	0	0.286284	0	1.61818	4.88759	41.2778	39.5556
54	0	0.285724	0	1.819	4.88759	41.2778	39.5556
55	0	0.285325	0	2.01929	4.88419	41.2778	39.5556
56	0	0.285405	0	2.21941	4.86591	41.2778	39.5556
57	0.0293051	0.286044	0.699672	2.41916	4.86253	41.2778	39.5556
58	0.0274326	0.290044	0.658954	2.61827	4.81199	41.2778	39.5556
59	0.0279796	0.295828	0.659908	2.61654	4.81911	41.2778	39.5556
60	0.0262565	0.320306	0.605977	3.01649	4.85478	41.2778	39.5556
61	0.0260464	0.338947	0.572579	3.18088	4.73678	41.2778	39.5556
62	0.0309281	0.402474	0.568016	3.02044	4.76789	41.2778	39.5556
63	0.0330241	0.456568	0.549731	3.19176	4.7735	41.2778	39.5556
64	0.037875	0.554465	0.540582	3.50663	4.70822	41.2778	39.5556
65	0.0428939	0.662773	0.541826	3.85941	4.7549	41.2778	39.5556
66	0.0483502	0.786441	0.542134	4.21685	4.7681	41	39.5556
67	0.0558611	0.908609	0.55635	4.36087	4.75814	41.2778	39.5556
68	0.060837	1.08847	0.543535	4.92279	4.7648	41.2778	39.5556
69	0.0684133	1.27959	0.54011	5.20194	4.71267	41.2778	39.5556
70	0.0762405	1.48805	0.541624	5.50361	4.7225	41.1667	39.5556
71	0.0858545	1.67586	0.548652	5.57824	4.61327	41.1667	39.5556
72	0.0947987	1.92744	0.553218	5.86466	4.67186	41	39.5556
73	0.102621	2.16981	0.554908	6.13833	4.69324	41	39.5556
74	0.110396	2.42408	0.556475	6.43765	4.67835	41	39.5556
75	0.11759	2.67778	0.554291	6.70391	4.60527	41	39.5556
76	0.128764	2.93224	0.563653	6.73458	4.55639	41.1667	39.5556
77	0.13044	3.18252	0.557612	7.23889	4.65416	41	39.5556
78	0.136599	3.44399	0.554442	7.52599	4.52003	41	39.5556
79	0.150373	3.66885	0.575069	7.32749	4.55118	41	39.5
80	0.154348	3.89147	0.581581	7.62239	4.73436	41	39.5
81	0.162187	4.08878	0.5947	7.69976	4.82485	41	39.5
82	0.163771	4.26205	0.581505	8.01795	4.48936	41	39.5
83	0.170877	4.44698	0.597435	8.08007	4.70169	40.7778	39.5
84	0.176142	4.584	0.60885	8.12574	4.84821	40.7778	39.5
85	0.178569	4.64751	0.610294	8.16193	4.79149	40.7778	39.5
86	0.176265	4.7307	0.602006	8.46095	4.71198	40.7778	39.5
87	0.180311	4.83892	0.606921	8.50512	4.70442	40.7778	39.5
88	0.187039	4.86757	0.618734	8.30031	4.6751	40.7778	39.5
89	0.182951	4.91014	0.610446	8.61088	4.63361	40.7778	39.5
90	0.189329	4.92756	0.628018	8.3875	4.79701	40.7778	39.5
91	0.191042	4.97175	0.628409	8.44261	4.70762	40.7778	39.5
92	0.191643	4.9874	0.630215	8.48561	4.70104	40.7778	39.5
93	0.190668	4.96203	0.633661	8.52862	4.78278	40.7778	39.5
94	0.188408	4.9032	0.635957	8.55411	4.88235	40.7778	39.5
95	0.188742	4.91228	0.642611	8.59246	5.02822	40.5556	39.2778
96	0.187591	4.88195	0.6452	8.60667	5.11756	40.5556	39.5
97	0.191922	4.83841	0.65151	8.35545	5.00658	40.5556	39.2778
98	0.190015	4.79033	0.648521	8.38847	4.93814	40.5	39.5
99	0.188524	4.75313	0.64914	8.41433	4.96821	40.5	39.2778
100	0.186519	4.70258	0.651089	8.42925	5.05827	40.5	39.5
101	0.194113	4.73602	0.664129	8.17749	5.04183	40.5	39.2778
102	0.193678	4.72541	0.670783	8.17749	5.23231	40.5	39.2778
103	0.193268	4.71541	0.665737	8.19541	5.08798	40.5	39.2778
104	0.194112	4.73599	0.663311	8.21084	4.98638	40.5	39.2778
105	0.192992	4.70867	0.667873	8.22677	5.12111	40.5	39.2778
106	0.193399	4.71861	0.683639	8.2422	5.522	40.5	39.2778
107	0.191956	4.68338	0.674354	8.24569	5.30271	40.5	39.2778
108	0.191982	4.68403	0.677983	8.25465	5.39121	40.5	39.2778
109	0.18662	4.70513	0.667737	8.5455	5.4046	40.5	39.2778
110	0.193687	4.72563	0.677995	8.2875	5.3171	40.5	39
111	0.187546	4.72846	0.675599	8.58202	5.56438	40.5	39
112	0.194172	4.73745	0.695528	8.31388	5.75291	40.5	39
113	0.187548	4.72853	0.687698	8.59642	5.88796	40.5	39
114	0.189635	4.78115	0.686232	8.61031	5.78048	40.5	39
115	0.188684	4.75678	0.686229	8.64204	5.77154	40.5	39
116	0.189045	4.76589	0.687306	8.64204	5.79251	40.5	39
117	0.188716	4.75798	0.692067	8.6669	5.91009	40.5	39
118	0.182748	4.75627	0.675307	8.95258	5.76705	40.5	39
119	0.180774	4.70454	0.676951	8.96835	5.84894	40.6667	39
120	0.179276	4.66556	0.685694	8.98361	6.12478	40.8889	39
121	0.180397	4.69473	0.684865	8.99954	6.05578	40.8889	39
122	0.178785	4.65277	0.688496	9.00538	6.19661	41.0556	39
123	0.180179	4.68941	0.687263	9.02146	6.10985	40.8889	39
124	0.17925	4.66487	0.690129	9.02077	6.21621	40.8889	39
125	0.179479	4.67084	0.693136	9.02077	6.29694	40.8889	39
126	0.180751	4.70393	0.703036	9.0367	6.53343	41.0556	39
127	0.175683	4.71506	0.685776	9.33143	6.34847	41.0556	39
128	0.180067	4.68649	0.698754	9.07365	6.39198	41.0556	39
129	0.181722	4.72922	0.701142	9.08941	6.40082	41.0556	39
130	0.187663	4.73105	0.714846	8.81075	6.42798	41.0556	39
131	0.182754	4.75607	0.700604	9.09526	6.3526	41.0556	39
132	0.182612	4.75236	0.701425	9.09526	6.37999	41.0556	39
133	0.187037	4.71564	0.727199	8.82327	6.77758	41.0556	39
134	0.18686	4.71119	0.726112	8.82687	6.74805	41.0556	39
135	0.189238	4.77075	0.727368	8.84212	6.70674	41.0556	39
136	0.190295	4.79779	0.732	8.84282	6.81	41.0556	39
137	0.196386	4.79148	0.74578	8.55666	6.8147	41.0556	39
138	0.198177	4.83517	0.73377	8.56164	6.44133	41.0556	39
139	0.197578	4.82056	0.75364	8.56164	6.99315	41.0556	39
140	0.190125	4.79312	0.742568	8.86049	7.0906	41	39
141	0.197399	4.8162	0.758371	8.58603	7.10102	41	39
142	0.188983	4.7647	0.742428	8.8792	7.09805	41	39
143	0.193397	4.71854	0.749686	8.5925	6.95741	41	39
144	0.187666	4.73113	0.738345	8.88775	7.00736	41	39
145	0.186076	4.69142	0.73322	8.90389	6.8894	41	38.8889
146	0.191977	4.68391	0.752289	8.61639	7.03852	41	38.8889
147	0.193192	4.71355	0.761603	8.61639	7.26069	41	38.8889
148	0.192523	4.69723	0.768578	8.63182	7.45015	41	38.8889
149	0.194779	4.75227	0.770173	8.6373	7.43275	41	38.8889
150	0.187132	4.71766	0.752293	8.92479	7.37345	41	38.8889
151	0.186448	4.70079	0.748309	8.92549	7.27997	41	38.8889
152	0.186257	4.69598	0.749034	8.92549	7.30504	41	38.8889
153	0.186603	4.70434	0.765049	8.94022	7.72769	41	38.8889
154	0.1815	4.72344	0.746508	9.24218	7.56207	41	38.8889
155	0.180451	4.69612	0.747569	9.24537	7.6168	41	38.8889
156	0.182721	4.75556	0.753534	9.24501	7.73141	41	38.8889
157	0.188941	4.76364	0.759687	8.96613	7.49436	41	38.8889
158	0.18499	4.81427	0.756821	9.26076	7.75006	41	38.8889
159	0.185772	4.83461	0.752002	9.26076	7.59075	41	38.8889
160	0.18033	4.83977	0.738957	9.56688	7.56989	41	38.8889
161	0.180351	4.84034	0.740818	9.56688	7.62467	41	38.8889
162	0.179163	4.80846	0.748282	9.57783	7.86759	41	38.8889
163	0.176699	4.74233	0.7511	9.58002	8.01531	41	38.8889
164	0.178748	4.79698	0.751727	9.57219	7.9855	41	38.8889
165	0.184469	4.8007	0.761428	9.28253	7.87473	41	38.8889
166	0.186826	4.86203	0.764395	9.29315	7.88833	41	38.8889
167	0.187392	4.87713	0.75692	9.30342	7.64906	41	38.8889
168	0.186683	4.85832	0.756213	9.30908	7.64018	41	38.8889
169	0.185654	4.83153	0.764746	9.3243	7.8978	41	38.8889
170	0.185219	4.82023	0.770396	9.3243	8.07205	41	38.8889
171	0.186899	4.86393	0.769709	9.3243	8.00854	41	38.8889
172	0.192258	4.84727	0.792535	9.039	8.25557	41	38.8889
173	0.186134	4.84404	0.777322	9.34076	8.23151	41	38.8889
174	0.190071	4.79214	0.785614	9.04929	8.10704	41	38.8889
175	0.190875	4.81203	0.787932	9.05423	8.14525	41	38.8889
176	0.190057	4.79178	0.791019	9.05494	8.25275	41	38.8889
177	0.192048	4.84198	0.788723	9.06523	8.12814	41	38.8889
178	0.192406	4.85061	0.800511	9.06606	8.44624	41	38.8889
179	0.194971	4.91568	0.809223	9.06677	8.6256	40.8889	38.8889
180	0.199327	4.86323	0.824279	8.77253	8.64937	40.8889	38.8889
181	0.198077	4.83272	0.813709	8.77253	8.3941	40.8889	38.8889
182	0.198619	4.84596	0.820133	8.77751	8.54959	40.8889	38.8889
183	0.191271	4.82239	0.803611	9.08632	8.54257	40.8889	38.8889
184	0.199233	4.86095	0.820291	8.79294	8.52342	40.8889	38.8889
185	0.199683	4.87193	0.817193	8.79294	8.42869	40.8889	38.7778
186	0.197715	4.8239	0.82933	8.79294	8.80486	40.8889	38.7778
187	0.182702	4.75471	0.786972	9.37899	8.56091	40.8889	38.7778
188	0.188626	4.75532	0.808162	9.09486	8.72648	40.8889	38.7778
189	0.18798	4.73942	0.805329	9.09558	8.66427	40.8889	38.7778
190	0.190255	4.79678	0.806543	9.11153	8.62489	40.8889	38.7778
191	0.188469	4.75137	0.811205	9.11441	8.79588	40.8889	38.7778
192	0.182871	4.75912	0.792208	9.41032	8.67616	40.8889	38.7778
193	0.182746	4.75585	0.800408	9.40501	8.92121	40.8889	38.7778
194	0.184326	4.79733	0.802161	9.4036	8.93344	40.8889	38.7778
195	0.184654	4.80587	0.795759	9.4036	8.74027	40.8889	38.7778
196	0.179289	4.81184	0.784789	9.70468	8.82306	40.8889	38.7778
197	0.179942	4.829	0.785304	9.71491	8.80926	40.8889	38.7778
198	0.179426	4.81552	0.792432	9.72165	9.02971	40.8889	38.7778
199	0.180127	4.83433	0.782226	9.72165	8.70736	40.8889	38.7778
200	0.179703	4.82295	0.793555	9.71946	9.05786	40.8889	38.7778
201	0.180073	4.83288	0.79651	9.72165	9.13364	40.8889	38.7778
202	0.181996	4.88413	0.795658	9.72094	9.05601	40.8889	38.7778
203	0.184449	4.95033	0.794953	9.73151	8.96002	40.8889	38.7778
204	0.184639	4.95544	0.796873	9.73151	9.012	40.8889	38.7778
205	0.185689	4.9836	0.805139	9.73863	9.22257	40.8889	38.7778
206	0.190638	4.96124	0.810888	9.44324	8.97981	40.8889	38.7778
207	0.191891	4.99386	0.81665	9.45279	9.10378	40.8889	38.7778
208	0.193253	5.02929	0.820394	9.45279	9.17632	40.8889	38.7778
209	0.191963	4.99572	0.834438	9.45067	9.61702	40.8889	38.7778
210	0.190491	4.95779	0.821105	9.45351	9.26943	40.8889	38.7778
211	0.188074	4.89452	0.818638	9.45916	9.25408	40.8889	38.7778
212	0.18938	4.9285	0.81898	9.46713	9.22201	40.8889	38.7778
213	0.194088	4.89302	0.83288	9.16893	9.20522	40.8889	38.7778
214	0.192129	4.84403	0.836005	9.16759	9.34467	40.8889	38.7778
215	0.191527	4.82885	0.830677	9.16708	9.21152	40.8889	38.7778
216	0.191933	4.8387	0.826756	9.17613	9.08126	40.8889	39
217	0.196859	4.80303	0.848131	8.87557	9.2514	40.8889	39
218	0.190349	4.79915	0.831683	9.17171	9.26469	40.8889	39
219	0.196664	4.79827	0.85496	8.88254	9.43382	40.8889	39
220	0.194879	4.7547	0.852254	8.88254	9.40422	40.8889	39
221	0.187373	4.72412	0.841781	9.17891	9.61464	40.8889	39.1667
222	0.1948	4.75277	0.847527	8.88254	9.27837	40.8889	39
223	0.195187	4.76224	0.853167	8.88254	9.42136	40.8889	39
224	0.195227	4.7632	0.85598	8.89249	9.48652	40.8889	39
225	0.182794	4.75712	0.832247	9.48518	9.75792	40.8889	39
226	0.189232	4.77059	0.842697	9.18847	9.58234	40.8889	39
227	0.191496	4.82805	0.848576	9.1892	9.69025	40.7778	39
228	0.190602	4.80552	0.841648	9.19466	9.51377	40.7778	39.1667
229	0.190348	4.79874	0.851038	9.19393	9.78175	40.7778	39
230	0.186548	4.85482	0.838317	9.49665	9.82381	41.6667	39
231	0.18813	4.89598	0.831899	9.49665	9.59757	41.6667	39.1667
232	0.18841	4.90364	0.83043	9.49738	9.54863	41.6667	38.8889
233	0.195092	4.91874	0.852931	9.20031	9.71014	41.6667	38.8889
234	0.189386	4.92866	0.835521	9.50621	9.65976	41.6667	38.8889
235	0.189029	4.91938	0.839361	9.50993	9.77608	41.6667	39.1667
236	0.182884	4.90832	0.825821	9.81015	9.84141	41.6667	38.8889
237	0.182642	4.90185	0.825716	9.81015	9.84476	41.6667	38.8889
238	0.179921	4.82881	0.822257	9.80522	9.81985	41.6667	38.8889
239	0.18003	4.83173	0.827571	9.81015	9.97003	41.6667	38.8889
240	0.178711	4.79597	0.829043	9.80942	10.0485	41.6667	38.8889
241	0.185667	4.83187	0.844232	9.51258	10.0014	41.6667	38.8889
242	0.180122	4.83421	0.817948	9.80905	9.68246	41.5556	38.8889
243	0.179873	4.82751	0.827034	9.80522	9.96322	41.5556	39.0556
244	0.180784	4.85197	0.832846	9.80905	10.1078	41.5556	39.0556
245	0.188151	4.89653	0.843247	9.51152	9.9094	41.5556	38.8889
246	0.187885	4.8896	0.844755	9.51152	9.95981	41.5556	38.8889
247	0.186424	4.85158	0.840274	9.52214	9.85798	41.5556	38.8889
248	0.192126	4.84394	0.870864	9.225	10.2612	41.5556	38.8889
249	0.185504	4.82764	0.844891	9.52214	10.0151	41.5556	39.0556
250	0.18536	4.82387	0.838995	9.52426	9.84668	41.5556	38.8889
251	0.184972	4.81379	0.844396	9.52586	10.0109	41.5556	39.0556
252	0.193276	4.87295	0.858403	9.22346	9.88565	41.5556	39.0556
253	0.193124	4.8691	0.860676	9.22346	9.95299	41.5556	39.0556
254	0.195863	4.93778	0.875424	9.22994	10.288	41.5556	39.0556
255	0.195817	4.93661	0.869933	9.22994	10.1357	41.5556	39.0556
256	0.196714	4.95962	0.873878	9.23066	10.2241	41.5556	39.0556
257	0.196983	4.9664	0.875753	9.23066	10.2697	41.5556	38.8889
258	0.196249	4.9475	0.875941	9.24588	10.2767	41.5556	39.0556
259	0.189493	4.93144	0.851458	9.54232	10.0805	41.5556	39.0556
260	0.193727	4.88431	0.860742	9.24661	9.91648	41.5556	39.0556
261	0.194108	4.89391	0.861383	9.25587	9.91552	41.5556	39.0556
262	0.200938	4.90253	0.891115	8.94506	10.2445	41.5556	39.0556
263	0.189335	4.92733	0.850332	9.5317	10.0627	41.5556	39.0556
264	0.193725	4.88387	0.867229	9.23354	10.1093	41.5556	39.0556
265	0.195598	4.93148	0.866088	9.24198	10.0233	41.5556	39.0556
266	0.195054	4.91778	0.869245	9.25587	10.1113	41.5556	39.0556
267	0.187321	4.87492	0.843981	9.554	9.9097	41.5556	39.0556
268	0.187817	4.88783	0.854075	9.55187	10.19	41.5556	39.0556
269	0.186614	4.85652	0.857953	9.55187	10.3331	41.5556	39.0556
270	0.186848	4.86298	0.859115	9.5526	10.3613	41.5556	39.0556
271	0.179333	4.81302	0.838989	9.85067	10.2878	41.5556	39.0556
272	0.17899	4.80347	0.832183	9.84994	10.0938	41.5556	39.0556
273	0.184855	4.81073	0.853329	9.54603	10.2514	41.5556	39.0556
274	0.185755	4.83416	0.845995	9.55931	10.0032	41.5556	39.0556
275	0.180108	4.83384	0.837739	9.85669	10.2238	41.5556	39.0556
276	0.176461	4.8796	0.825408	10.1574	10.2552	41.5556	39.0556
277	0.181017	4.85821	0.842983	9.85833	10.3537	41.5556	39.0556
278	0.179879	4.82731	0.841216	9.8576	10.331	41.5556	39.0556
279	0.178712	4.79636	0.837356	9.85833	10.2482	41.5556	39.0556
280	0.179591	4.81995	0.835795	9.87312	10.1634	41.5556	39.0556
281	0.185875	4.8373	0.85958	9.57205	10.3791	41.5556	39.0556
282	0.180152	4.835	0.841623	9.86654	10.3283	41.5556	39.0556
283	0.182285	4.8919	0.843999	9.86363	10.3431	41.5556	39.0556
284	0.182229	4.89075	0.845439	9.86435	10.3882	41.5556	39.0556
285	0.18967	4.93643	0.858235	9.56588	10.2492	41.5556	39.0556
286	0.19308	4.868	0.872195	9.27336	10.226	41.5556	39.0556
287	0.193335	4.87405	0.874547	9.27057	10.2865	41.5556	39.0556
288	0.192764	4.86004	0.875497	9.2713	10.3283	41.5556	39.0556
289	0.192109	4.84351	0.884799	9.2749	10.6011	41.5556	39.0556
290	0.190502	4.80299	0.876947	9.28239	10.4148	41.5556	39
291	0.189404	4.77494	0.875456	9.28166	10.4	41.5556	39
292	0.182868	4.75904	0.864894	9.58137	10.6013	41.5556	39
293	0.187489	4.72667	0.888277	9.28731	10.8007	41.5556	39
294	0.187854	4.73625	0.875474	9.28804	10.4347	41.5556	39
295	0.189034	4.76599	0.879814	9.28599	10.5282	41.5	39
296	0.187675	4.73134	0.888635	9.28526	10.8081	41.5	39
297	0.185107	4.66662	0.883208	9.28371	10.7228	41.5	39
298	0.185842	4.68551	0.876403	9.28444	10.515	41.5	39
299	0.186199	4.69451	0.876686	9.28444	10.5139	41.5	39
300	0.185785	4.68371	0.88351	9.29451	10.7033	41.5	39
301	0.186209	4.69477	0.882605	9.2937	10.6697	41.5	39
302	0.186686	4.70678	0.886582	9.2973	10.7652	41.5	39
303	0.186555	4.70347	0.882192	9.29525	10.6479	41.5	39
304	0.187307	4.72244	0.880966	9.2973	10.5927	41.5	39
305	0.18102	4.71093	0.860526	9.59093	10.5139	41.5	39
306	0.188943	4.76331	0.874742	9.29091	10.3824	41.5	39
307	0.183992	4.78829	0.863751	9.59464	10.5258	41.5	39
308	0.184337	4.79764	0.870226	9.5975	10.7022	41.5	39
309	0.185821	4.83589	0.877916	9.59677	10.8846	41.5	39
310	0.179421	4.81502	0.859889	9.89623	10.8599	41.5	39
311	0.184905	4.81203	0.869998	9.59677	10.6801	41.5	39
312	0.186728	4.85949	0.887425	9.60739	11.1246	41.5	39
313	0.187246	4.87333	0.883583	9.60387	11.0054	41.5	39
314	0.179282	4.81166	0.864329	9.89861	10.9948	41.5	39
315	0.183267	4.76942	0.877961	9.59836	10.9507	41.8889	39
316	0.176753	4.74343	0.857537	9.89787	10.8599	42.0556	39
317	0.177148	4.75438	0.868809	9.90956	11.1744	42.0556	39
318	0.178994	4.80393	0.860271	9.90463	10.8758	42.0556	39
319	0.186128	4.84388	0.865315	9.59836	10.5116	42.0556	39
320	0.186482	4.85308	0.865385	9.59836	10.5044	42.2778	39
321	0.186794	4.86119	0.866533	9.60898	10.5188	42.0556	39
322	0.184415	4.79929	0.865867	9.60632	10.5641	42.2778	39
323	0.185781	4.8352	0.870086	9.60971	10.6484	42.2778	39
324	0.184583	4.80366	0.870544	9.60898	10.692	42.2778	39
325	0.184678	4.80613	0.871865	9.60632	10.7303	42.2778	39
326	0.186087	4.84281	0.872851	9.6127	10.7157	42.0556	39
327	0.191069	4.81731	0.886733	9.31273	10.6435	42.2778	39
328	0.189728	4.78349	0.875536	9.30913	10.3681	42.2778	39
329	0.190427	4.80072	0.886892	9.3084	10.6669	42.2778	39
330	0.190863	4.81211	0.882249	9.30296	10.5332	42.2778	39
331	0.191982	4.83994	0.880015	9.30223	10.4417	42.2778	39
332	0.199381	4.86455	0.89365	9.01204	10.2841	42.2778	39
333	0.192624	4.85651	0.876216	9.31273	10.3105	42.2778	39
334	0.191074	4.81705	0.880439	9.312	10.4667	42.2778	39
335	0.190431	4.80082	0.883562	9.32126	10.5609	42.2778	39
336	0.190387	4.8001	0.876139	9.32045	10.357	42.2778	39
337	0.191165	4.81971	0.880901	9.31839	10.4725	42.2778	39
338	0.193072	4.8674	0.897905	9.31406	10.9022	42.2778	39
339	0.186598	4.85611	0.865887	9.61482	10.4994	42.2778	39
340	0.193625	4.88173	0.895943	9.32045	10.8287	42.2778	39
341	0.193811	4.88643	0.901006	9.32045	10.9654	42.2778	39
342	0.18689	4.86371	0.872183	9.62066	10.6675	42.2778	39
343	0.187396	4.87687	0.875527	9.61854	10.7529	42.2778	39
344	0.194949	4.91472	0.890048	9.31612	10.6334	42.2778	39
345	0.18885	4.91472	0.871202	9.61694	10.592	42.2778	39
346	0.190914	4.96879	0.878068	9.61768	10.7371	42.2778	38.8889
347	0.190029	4.94539	0.880612	9.61588	10.8337	42.2778	38.8889
348	0.190284	4.95204	0.876938	9.61588	10.7211	42.2778	38.8889
349	0.183069	4.9133	0.861632	9.92927	10.7823	42.2778	38.8889
350	0.188693	4.91064	0.881227	9.62809	10.874	42.2778	38.8889
351	0.189662	4.93622	0.883849	9.62724	10.9268	42.2778	38.8889
352	0.183148	4.91542	0.8609	9.91768	10.77	42.2778	38.8889
353	0.181482	4.87034	0.854288	9.91695	10.6173	42.2778	38.8889
354	0.186758	4.86026	0.87019	9.61686	10.6173	42.2778	38.8889
355	0.186162	4.84476	0.886532	9.61686	11.1041	42.2778	38.8889
356	0.186447	4.85255	0.875858	9.61759	10.7897	42.2778	38.8889
357	0.185969	4.83974	0.88125	9.62748	10.9462	42.2778	38.8889
358	0.186825	4.86202	0.879868	9.61898	10.8925	42.2778	38.8889
359	0.187717	4.88523	0.877105	9.61686	10.7918	42.2778	38.8889
360	0.187157	4.87066	0.8792	9.6055	10.8781	42.2778	38.8889
361	0.187208	4.87235	0.882064	9.60623	10.9602	42.2778	38.8889
362	0.187151	4.8705	0.894315	9.61612	11.3035	42.2778	38.8889
363	0.188385	4.90262	0.887442	9.61612	11.0732	42.2778	38.8889
364	0.186887	4.86362	0.895015	9.60751	11.3392	42.2778	38.8889
365	0.192557	4.85482	0.914664	9.30514	11.3939	42.2778	38.8889
366	0.192073	4.8426	0.913934	9.30103	11.3899	42.2778	38.8889
367	0.19162	4.83081	0.914019	9.3003	11.4027	42.2778	38.8889
368	0.191341	4.82417	0.89908	9.29948	10.9948	42.2778	38.8889
369	0.197896	4.82832	0.919319	8.99723	11.0291	42.2778	38.8889
370	0.196331	4.79015	0.921466	8.98637	11.1361	42.2778	38.8889
371	0.189437	4.77614	0.897117	9.29743	10.9901	42.1667	38.8889
372	0.189699	4.78276	0.894794	9.28621	10.9298	42.1667	38.8889
373	0.190617	4.80551	0.91158	9.2967	11.3635	42.1667	38.8889
374	0.189958	4.78929	0.90281	9.29743	11.136	42.1667	38.8889
375	0.188954	4.76398	0.899256	9.28621	11.0732	42.1667	38.8889
376	0.188454	4.75099	0.908801	9.2967	11.3404	42.1667	38.8889
377	0.183185	4.76729	0.892707	9.5969	11.3796	42.1667	38.8889
378	0.182499	4.74942	0.888767	9.59328	11.2875	42.1667	38.8889
379	0.188339	4.74845	0.901717	9.29393	11.1498	42.1667	38.8889
380	0.183503	4.77556	0.877689	9.59328	10.9418	42.1667	38.8889
381	0.185373	4.82422	0.888251	9.60061	11.1904	42.1667	38.8889
382	0.186688	4.85844	0.889957	9.60061	11.2054	42.1667	38.8889
383	0.191221	4.82113	0.904406	9.29743	11.1487	42.1667	38.8889
384	0.186375	4.85068	0.874721	9.59561	10.7807	42.1667	38.8889
385	0.181421	4.86906	0.864013	9.90531	10.9213	42.1667	38.8889
386	0.182731	4.90386	0.857705	9.89264	10.7097	42.1667	38.8889
387	0.183591	4.92731	0.871269	9.89337	11.0908	42.1667	38.8889
388	0.187295	4.87425	0.896963	9.59116	11.4011	42.1667	38.8889
389	0.180736	4.85068	0.870594	9.89717	11.1436	42.1667	38.8889
390	0.179711	4.82316	0.869249	9.89717	11.1311	42.1667	38.8889
391	0.180876	4.85407	0.870583	9.89643	11.1387	42.1667	38.8889
392	0.187421	4.87752	0.881996	9.59696	10.9604	42.1667	38.8889
393	0.185948	4.83918	0.882992	9.59325	11.0312	42.1667	38.8889
394	0.179187	4.8091	0.862534	9.89333	10.9493	42.1667	38.8889
395	0.183877	4.78529	0.884501	9.59325	11.1286	42.1667	38.8889
396	0.177802	4.77157	0.861987	9.90246	10.9595	42.1667	38.8889
397	0.176417	4.73477	0.873325	9.90702	11.3308	42.1667	38.8889
398	0.176997	4.75034	0.868781	9.90702	11.1801	42.1667	38.8889
399	0.177359	4.76005	0.865348	9.91304	11.0623	42.1667	38.8889
400	0.176914	4.74809	0.863113	9.91085	11.01	42.1667	38.8889
401	0.176224	4.72922	0.870923	9.91012	11.26	42.1667	38.8889
402	0.181578	4.72545	0.889562	9.60652	11.3211	42.1667	38.8889
403	0.180926	4.70887	0.892267	9.60725	11.4169	42.1667	38.8889
404	0.182636	4.75299	0.890517	9.60652	11.3211	42.1667	38.8889
405	0.181749	4.72991	0.891243	9.60652	11.3651	42.1667	38.8889
406	0.181228	4.71635	0.888245	9.61608	11.2827	42.1667	38.7778
407	0.185818	4.68491	0.903289	9.31035	11.2408	42.1667	38.7778
408	0.185231	4.6701	0.909903	9.31035	11.4404	42.1667	38.7778
409	0.185977	4.68853	0.922521	9.30962	11.7732	42.1667	38.7778
410	0.181683	4.7282	0.889464	9.60864	11.3134	42.1667	38.7778
411	0.182695	4.75454	0.887061	9.6182	11.2082	42.1667	38.7778
412	0.189291	4.77246	0.906264	9.32167	11.2251	42.1667	38.7778
413	0.182438	4.74784	0.893394	9.62192	11.3938	42.1667	38.7778
414	0.176859	4.74627	0.880363	9.92217	11.5116	42.1667	38.7778
415	0.182447	4.74809	0.89853	9.62192	11.5417	42.1667	38.7778
416	0.181577	4.72579	0.89609	9.62265	11.4949	42.1667	38.7778
417	0.180229	4.69036	0.893397	9.61608	11.4572	42.1667	38.7778
418	0.173552	4.65788	0.876622	9.91688	11.4959	42.1667	38.7778
419	0.173303	4.65119	0.870228	9.91304	11.3163	42.1667	38.7778
420	0.177143	4.61003	0.885354	9.61979	11.3019	42.1667	38.7778
421	0.172454	4.62842	0.862503	9.91688	11.1055	42.1667	38.7778
422	0.173556	4.65799	0.864332	9.91688	11.1303	42.1667	38.7778
423	0.167089	4.62011	0.846836	10.213	11.1138	42.1667	38.7778
424	0.171952	4.61494	0.870443	9.91304	11.3589	42.1667	38.7778
425	0.167631	4.63543	0.849076	10.2137	11.1682	42.1667	38.7778
426	0.176294	4.58831	0.885876	9.61309	11.3473	42.1667	38.7778
427	0.170434	4.57419	0.859562	9.9229	11.0662	42.1667	38.7778
428	0.170543	4.57678	0.861443	9.91998	11.1206	42.1667	38.7778
429	0.171661	4.60713	0.862952	9.9229	11.1341	42.1667	38.7778
430	0.176948	4.60498	0.887252	9.62192	11.3596	42.0556	38.7778
431	0.177305	4.61462	0.895535	9.62265	11.59	42.0556	38.7778
432	0.17314	4.64681	0.86651	9.9229	11.2003	42.0556	38.7778
433	0.179598	4.67393	0.897685	9.63254	11.5809	42.0556	38.7778
434	0.180386	4.69444	0.896159	9.63413	11.5148	42.0556	38.7778
435	0.180774	4.70453	0.891719	9.62829	11.3825	42.0556	38.7778
436	0.181599	4.72636	0.899661	9.62743	11.5925	42.0556	38.7778
437	0.181915	4.73424	0.890655	9.62563	11.3247	42.0556	38.7778
438	0.180474	4.69673	0.899299	9.62563	11.6115	42.0556	38.7778
439	0.182077	4.73846	0.881813	9.62192	11.0692	42.0556	38.7778
440	0.187416	4.72519	0.902128	9.32167	11.1568	42.0556	38.7778
441	0.187575	4.7292	0.901187	9.32167	11.1265	42.0556	38.7778
442	0.187372	4.72373	0.900423	9.31733	11.113	42.0556	38.7778
443	0.18802	4.74042	0.904381	9.31601	11.2102	42.0556	38.7778
444	0.193011	4.70914	0.922699	9.01521	11.2217	42.0556	38.7778
445	0.191806	4.67973	0.912604	9.01521	10.9781	42.0556	39.5556
446	0.191465	4.67143	0.917487	9.02069	11.113	42.0556	39.5556
447	0.19195	4.68324	0.916062	9.0172	11.0661	42.0556	39.5556
448	0.183784	4.63325	0.905168	9.31528	11.3381	42.0556	39.5556
449	0.190812	4.65548	0.918223	9.01272	11.1568	42.0556	39.5556
450	0.185609	4.67963	0.908283	9.32167	11.3743	42.0556	39.3889
451	0.192331	4.69253	0.926792	9.02069	11.3434	42.0556	39.3889
452	0.186823	4.71024	0.909029	9.31961	11.3666	42.0556	39.3889
453	0.186768	4.70887	0.904515	9.32167	11.2398	42.0556	39.3889
454	0.186789	4.70938	0.902996	9.32167	11.1968	42.0556	39.3889
455	0.186432	4.70002	0.908782	9.32093	11.3666	42.0556	39.3889
456	0.18033	4.69299	0.894138	9.62192	11.4701	42.0556	39.3889
457	0.184357	4.64771	0.916595	9.32093	11.6371	42.0556	39.3889
458	0.17993	4.68293	0.900646	9.61893	11.6728	42.0556	39.3889
459	0.185185	4.66894	0.911313	9.31344	11.4779	42.0556	39.3889
460	0.180453	4.69618	0.889402	9.61979	11.3325	42.0556	39.3889
461	0.18234	4.74528	0.892629	9.62192	11.3743	42.0556	39.3889
462	0.18069	4.70236	0.888121	9.61502	11.2941	42.0556	39.3889
463	0.175449	4.70878	0.86899	9.9229	11.212	42.0556	39.3889
464	0.182728	4.75575	0.890975	9.63009	11.3099	42.0556	39.3889
465	0.177339	4.75951	0.875412	9.92673	11.3485	42.0556	39.3889
466	0.176785	4.74428	0.882171	9.92217	11.5673	42.0556	39.3889
467	0.175924	4.72153	0.878008	9.9229	11.4675	42.8889	39.3889
468	0.180989	4.71012	0.891945	9.62192	11.3897	42.8889	39.3889
469	0.180897	4.70811	0.898534	9.62265	11.583	42.8889	39.3889
470	0.177506	4.76399	0.882134	9.9229	11.5477	42.8889	39.3889
471	0.183835	4.78419	0.90554	9.61714	11.7125	42.8889	39.3889
472	0.178723	4.79666	0.8876	9.91578	11.6847	42.8889	39.3889
473	0.179666	4.82196	0.877603	9.9229	11.355	42.8889	39.3889
474	0.180566	4.84611	0.887783	9.9229	11.6336	42.8889	39.3889
475	0.178478	4.79008	0.87692	9.9229	11.3666	42.6667	39.3889
476	0.177897	4.77413	0.881769	9.944	11.5037	42.6667	39.3889
477	0.183573	4.77739	0.894329	9.63884	11.3743	42.6667	39.3889
478	0.183331	4.77145	0.88449	9.63798	11.0993	42.6667	39.3889
479	0.182649	4.75333	0.877894	9.63884	10.9244	42.6667	39.3889
480	0.182789	4.75696	0.882772	9.64309	11.0572	42.6667	39.3889
481	0.189035	4.766	0.909239	9.34218	11.2941	42.6667	39.3889
482	0.182955	4.7613	0.899825	9.64309	11.5446	42.6667	39.3889
483	0.189508	4.77793	0.905635	9.34012	11.1836	42.6667	39.3889
484	0.189124	4.76788	0.908665	9.34144	11.275	42.6667	39.3889
485	0.189583	4.77982	0.906458	9.34218	11.2026	42.6667	39.3889
486	0.187927	4.73771	0.903689	9.32807	11.1795	42.6667	39.3889
487	0.180548	4.69901	0.880514	9.62736	11.0677	42.6667	39.3889
488	0.186203	4.69425	0.913746	9.33579	11.4962	42.6667	39.3889
489	0.180946	4.70901	0.89701	9.64309	11.5158	42.6667	39.3889
490	0.179569	4.67319	0.898565	9.63884	11.6007	42.6667	39.3889
491	0.174448	4.68193	0.880971	9.93488	11.5832	42.6667	39.3889
492	0.180594	4.69984	0.91123	9.63141	11.9467	42.6667	39.3889
493	0.178409	4.64299	0.901404	9.63035	11.7212	42.6667	39.2778
494	0.17401	4.66983	0.879677	9.94181	11.548	42.6667	39.2778
495	0.180106	4.68714	0.90028	9.63725	11.6378	42.6667	39.2778
496	0.172324	4.62492	0.878414	9.93652	11.5626	42.6667	39.2778
497	0.17746	4.6183	0.887219	9.63353	11.3337	42.6667	39.2778
498	0.17221	4.62187	0.881249	9.94473	11.6417	42.6667	39.2778
499	0.172104	4.61867	0.86954	9.944	11.2955	42.6667	39.2778
500	0.171719	4.60867	0.880126	9.94035	11.6259	42.6667	39.2778
501	0.166346	4.59956	0.864951	10.2394	11.6629	42.6667	39.2778
502	0.17807	4.63418	0.89716	9.63512	11.6029	42.6667	39.2778
503	0.173871	4.66608	0.872945	9.93305	11.3603	42.6667	39.2778
504	0.173763	4.66353	0.869839	9.93159	11.2738	42.6667	39.2778
505	0.173416	4.65422	0.869736	9.93159	11.2801	42.6667	39.2778
506	0.179042	4.65983	0.898206	9.64382	11.6007	42.6667	39.2778
507	0.174157	4.67412	0.869752	9.94254	11.2497	42.6667	39.2778
508	0.177632	4.62276	0.892291	9.63725	11.4718	42.6667	39.2778
509	0.178016	4.63277	0.903408	9.63725	11.7824	42.6667	39.2778
510	0.178913	4.65612	0.892772	9.63725	11.4523	42.6667	39.2778
511	0.173637	4.66015	0.878597	9.94473	11.5245	42.6667	39.2778
512	0.181489	4.72314	0.903705	9.64309	11.6947	42.6667	39.2778
513	0.180242	4.6907	0.903901	9.63884	11.7371	42.6667	39.2778
514	0.180873	4.70711	0.900587	9.63406	11.6298	42.6667	39.2778
515	0.181651	4.72736	0.89063	9.63406	11.3225	42.6667	39.2778
516	0.183137	4.76639	0.894541	9.6348	11.3974	42.6667	39.2778
517	0.187514	4.7273	0.907698	9.34144	11.2885	42.6667	39.2778
518	0.187027	4.71539	0.905602	9.34218	11.2431	42.6667	39.2778
519	0.187484	4.72652	0.902231	9.34144	11.1366	42.6667	39.2778
520	0.189156	4.76906	0.906862	9.34218	11.2247	42.6667	39.2778
521	0.194485	4.74509	0.929263	9.04053	11.3379	42.6667	39.2778
522	0.195187	4.76223	0.937224	9.04949	11.527	42.6667	39.2778
523	0.194761	4.75182	0.92914	9.04053	11.3278	42.5556	39.2778
524	0.1909	4.81302	0.918173	9.34218	11.4967	42.5556	39.2778
525	0.192465	4.85249	0.916006	9.34218	11.3967	42.5556	39.2778
526	0.199099	4.85768	0.942479	9.04053	11.5826	42.5556	39.2778
527	0.190976	4.81495	0.919948	9.35144	11.5351	42.5556	39.2778
528	0.188766	4.75887	0.924382	9.34144	11.723	42.5556	39.2778
529	0.18447	4.8011	0.897252	9.63958	11.4361	42.5556	39.2778
530	0.191058	4.81664	0.921332	9.33476	11.5868	42.5556	39.2778
531	0.19063	4.80623	0.92187	9.33549	11.6135	42.5556	39.2778
532	0.183915	4.78628	0.909279	9.63619	11.7992	42.5556	39.2778
533	0.18636	4.85028	0.905321	9.64276	11.6165	42.5556	39.2778
534	0.18771	4.88506	0.901215	9.64203	11.462	42.5556	39.2778
535	0.193429	4.87642	0.93286	9.34041	11.8433	42.5556	39.2778
536	0.187448	4.87822	0.907331	9.64203	11.6453	42.5556	39.2778
537	0.181856	4.88073	0.893396	9.94364	11.7452	42.5556	39.2778
538	0.18228	4.89212	0.895137	9.94364	11.7856	42.5556	39.2778
539	0.18409	4.9407	0.884769	9.94364	11.4286	42.5556	39.2778
540	0.189068	4.92037	0.906004	9.64203	11.5648	42.5556	39.2778
541	0.183921	4.93579	0.884443	9.9429	11.4227	42.5556	39.2778
542	0.183052	4.91284	0.891356	9.94364	11.6524	42.5556	39.2778
543	0.184675	4.95641	0.886323	9.95459	11.4482	42.5556	39.2778
544	0.190088	4.9473	0.90517	9.65498	11.5029	42.5556	39.2778
545	0.188323	4.90101	0.901381	9.6484	11.4445	42.5556	39.2778
546	0.187993	4.89241	0.906498	9.6484	11.6007	42.5556	39.2778
547	0.186616	4.85658	0.888697	9.64362	11.1279	42.5556	39.2778
548	0.185329	4.82309	0.892398	9.64203	11.2697	42.5556	39.2778
549	0.184422	4.79984	0.899193	9.64276	11.4902	42.5556	39.2778
550	0.181732	4.72948	0.890628	9.64203	11.3123	42.5556	39.2778
551	0.18199	4.73619	0.896033	9.65052	11.453	42.5556	39.2778
552	0.180125	4.68765	0.892156	9.65052	11.3897	42.5556	39.2778
553	0.180453	4.69619	0.888211	9.65052	11.2674	42.5556	39.2778
554	0.185621	4.67994	0.910749	9.34938	11.4152	42.5556	39.2778
555	0.185111	4.6667	0.901287	9.3543	11.1572	42.5556	39.2778
556	0.186096	4.69192	0.9094	9.35504	11.3599	42.5556	39.2778
557	0.185616	4.67944	0.908972	9.35584	11.3576	42.5556	40.0556
558	0.184568	4.65339	0.908076	9.35658	11.3599	42.5556	40.0556
559	0.188207	4.59191	0.923242	9.05646	11.3123	42.5556	40.0556
560	0.188395	4.5965	0.918985	9.05646	11.1926	42.5556	40.0556
561	0.189323	4.61916	0.928055	9.05646	11.4152	42.5556	40.0556
562	0.182133	4.592	0.904248	9.35864	11.3122	42.5556	40.0556
563	0.188898	4.60877	0.922466	9.05646	11.2745	42.5556	40.0556
564	0.189735	4.62919	0.922112	9.01315	11.2878	43.3889	40.0556
565	0.18446	4.65066	0.906702	9.31028	11.3705	43.3889	40.2778
566	0.187251	4.72066	0.896151	9.3152	10.9988	43.3889	40.0556
567	0.187245	4.72089	0.905684	9.31594	11.2662	43.5556	40.0556
568	0.188272	4.74641	0.909893	9.3152	11.357	43.5556	40.0556
569	0.187342	4.72333	0.912463	9.31594	11.4531	43.5556	40.2778
570	0.180237	4.69056	0.897739	9.616	11.5823	43.3889	40.0556
571	0.181222	4.71655	0.892156	9.61673	11.3965	43.3889	40.0556
572	0.17877	4.6524	0.887505	9.616	11.3254	43.3889	40.0556
573	0.179092	4.66076	0.886199	9.616	11.2793	43.3889	40.0556
574	0.181526	4.72411	0.893011	9.61228	11.4161	43.3889	40.0556
575	0.177494	4.76368	0.871084	9.90913	11.2332	43.5556	40.0556
576	0.179294	4.81198	0.88259	9.90913	11.5271	43.5556	40.0556
577	0.179581	4.81969	0.877614	9.90913	11.3714	43.5556	40.0556
578	0.180101	4.83364	0.875757	9.90913	11.3022	43.5556	40.0556
579	0.180231	4.83676	0.873231	9.91387	11.2173	43.3889	40.0556
580	0.180653	4.84846	0.875915	9.9168	11.2844	43.5556	40.0556
581	0.179428	4.81558	0.868304	9.9168	11.0909	43.5556	40.0556
582	0.184285	4.79627	0.888806	9.62735	11.2096	43.3889	40.0556
583	0.182789	4.75697	0.889112	9.62343	11.2597	43.5556	40.0556
584	0.175973	4.72249	0.876541	9.9199	11.424	43.5556	40.0556
585	0.181994	4.73629	0.895147	9.61972	11.4581	43.5556	40.0556
586	0.182853	4.75865	0.89271	9.61972	11.3655	43.5556	40.2778
587	0.181323	4.71918	0.904351	9.63319	11.7292	43.5556	40.2778
588	0.183122	4.76565	0.90322	9.62821	11.6531	43.5556	40.2778
589	0.181705	4.72876	0.890166	9.62343	11.3183	43.5556	40.2778
590	0.179859	4.68074	0.903964	9.62343	11.7642	43.5556	40.0556
591	0.181079	4.71246	0.901184	9.62556	11.6502	43.5556	40.2778
592	0.187279	4.72174	0.92238	9.32159	11.7261	43.5556	40.2778
593	0.187243	4.72045	0.917196	9.3188	11.5833	43.5556	40.2778
594	0.1879	4.73739	0.921913	9.33188	11.6871	43.5556	40.2778
595	0.187009	4.71457	0.928409	9.32086	11.9004	43.5556	40.2778
596	0.181651	4.72773	0.908564	9.63319	11.8421	43.5556	40.2778
597	0.188107	4.74224	0.921595	9.33115	11.6721	43.5556	40.1667
598	0.193276	4.71561	0.944646	9.03057	11.7932	43.5556	40.1667
599	0.186679	4.70624	0.92389	9.33115	11.7722	43.5556	40.1667
600	0.186344	4.69817	0.923016	9.33188	11.7572	43.5556	40.1667
601	0.193915	4.73118	0.937688	9.0241	11.596	43.5556	40.1667
602	0.192552	4.69793	0.937326	9.02061	11.6229	43.5556	40.1667
603	0.192158	4.68833	0.940261	9.02061	11.7119	43.5556	40.1667
604	0.186571	4.70351	0.930714	9.32446	11.9723	43.5556	40.1667
605	0.187309	4.72249	0.926089	9.3252	11.8254	43.5556	40.1667
606	0.188681	4.75671	0.918492	9.32446	11.5776	43.5556	40.1667
607	0.188617	4.75547	0.922424	9.33356	11.6816	43.5556	40.1667
608	0.187431	4.72521	0.923285	9.32703	11.7405	43.5556	40.1667
609	0.180984	4.71036	0.902979	9.63015	11.7015	43.5556	40.1667
610	0.180991	4.71018	0.896292	9.62782	11.5091	43.5556	40.1667
611	0.181624	4.72666	0.903349	9.62184	11.7022	43.5556	40.1667
612	0.17596	4.72214	0.886702	9.92826	11.7181	43.5556	40.1667
613	0.174717	4.68914	0.885954	9.92899	11.7301	43.5556	40.1667
614	0.179272	4.66582	0.899299	9.63918	11.6308	43.5556	40.1667
615	0.174426	4.68133	0.8959	9.93994	12.0227	43.5556	40.1667
616	0.177106	4.75324	0.893371	9.93994	11.8756	43.5556	40.1667
617	0.175717	4.71563	0.893372	9.93921	11.912	43.5556	40.1667
618	0.176059	4.72515	0.888536	9.9498	11.7501	43.5556	40.1667
619	0.176594	4.73952	0.882183	9.9498	11.5468	43.5556	40.1667
620	0.17666	4.74128	0.881705	9.93775	11.5428	43.5556	40.1667
621	0.177084	4.75266	0.880886	9.93282	11.512	43.5556	40.1667
622	0.176817	4.74515	0.891741	9.9299	11.8433	43.5556	40.1667
623	0.182173	4.74093	0.903137	9.63154	11.6721	43.5556	40.1667
624	0.183118	4.76555	0.910523	9.63844	11.8536	43.5556	40.1667
625	0.184022	4.78944	0.903322	9.63812	11.6243	43.5556	40.1667
626	0.188825	4.76035	0.928722	9.33591	11.8483	43.5556	40.1667
627	0.188073	4.74176	0.925081	9.34694	11.7562	43.5556	40.1667
628	0.182738	4.75564	0.905175	9.64375	11.7039	43.5556	40.1667
629	0.190347	4.79909	0.928992	9.34282	11.8123	43.5556	40.1667
630	0.185868	4.83711	0.909935	9.63526	11.7682	43.5556	40.1667
631	0.193356	4.87457	0.918574	9.3462	11.4403	43.5	40.1667
632	0.191972	4.84007	0.9258	9.34488	11.68	43.5556	40.1667
633	0.194011	4.89108	0.930096	9.3498	11.7421	43.5556	40.1667
634	0.18816	4.89713	0.915896	9.64874	11.8686	43.5556	40.1667
635	0.195329	4.92432	0.930511	9.34414	11.7261	43.5556	40.1667
636	0.194507	4.90397	0.925104	9.34488	11.5967	43.5	40.1667
637	0.194679	4.90793	0.925597	9.34414	11.6052	43.5	40.1667
638	0.195422	4.92704	0.937726	9.34128	11.9299	43.5556	40.1667
639	0.200749	4.89793	0.952414	9.0317	11.8198	43.5	40.1667
640	0.201523	4.91682	0.950272	9.02971	11.7449	43.5	40.1667
641	0.201652	4.91997	0.949575	9.02971	11.723	43.5	40.1667
642	0.201677	4.92057	0.947806	9.02772	11.6765	43.5	40.1667
643	0.196485	4.95385	0.932891	9.32893	11.7803	43.5	40.1667
644	0.195202	4.92111	0.947682	9.33591	12.2172	43.5	40.1667
645	0.195718	4.93451	0.941796	9.33665	12.0407	43.5	40.1667
646	0.196102	4.94379	0.932553	9.33386	11.774	43.5	40.1667
647	0.187912	4.89068	0.926856	9.6344	12.2055	43.5	40.1667
648	0.188824	4.91404	0.923341	9.63738	12.0758	43.5	40.1667
649	0.188406	4.90315	0.924429	9.63738	12.118	43.5	40.1667
650	0.189079	4.92067	0.913765	9.63738	11.793	43.5	40.1667
651	0.189246	4.92503	0.918674	9.62942	11.9381	43.5	40.1667
652	0.189701	4.93724	0.919953	9.63015	11.9641	43.5	40.1667
653	0.184153	4.94238	0.910568	9.93885	12.199	43.5	40.1667
654	0.182497	4.89795	0.897405	9.93885	11.852	43.5	40.1667
655	0.181838	4.87989	0.906857	9.93811	12.1499	43.5	40.1667
656	0.180889	4.85478	0.900848	9.93885	11.9975	43.5	40.1667
657	0.17916	4.80837	0.902606	9.93885	12.0962	43.5	40.1667
658	0.180642	4.84816	0.903393	9.93885	12.0799	43.5	40.1667
659	0.180302	4.83904	0.895267	9.93885	11.8473	43.5	40.1667
660	0.187008	4.86678	0.920346	9.63738	12.0367	43.5	40.1667
661	0.181357	4.86734	0.897575	9.93885	11.8876	43.5	40.1667
662	0.180006	4.8311	0.897713	9.93885	11.928	43.5	40.1667
663	0.18217	4.88918	0.895832	9.93885	11.814	43.5	40.1667
664	0.187085	4.86877	0.910889	9.63738	11.7619	43.5	40.1667
665	0.186456	4.85241	0.917756	9.63738	11.9763	43.5	40.1667
666	0.186602	4.8562	0.922116	9.63526	12.1004	43.5	40.1667
667	0.186491	4.8537	0.925272	9.63812	12.1931	43.5	40.1667
668	0.186437	4.85192	0.91884	9.63738	12.0081	43.5	40.1667
669	0.185226	4.82039	0.917746	9.63738	12.0081	43.5	40.1667
670	0.186478	4.85299	0.922153	9.63738	12.1025	43.5	40.1667
671	0.188119	4.89568	0.920357	9.63738	12.0081	43.5	40.1667
672	0.188127	4.89628	0.910827	9.63812	11.7339	43.5	40.1667
673	0.187698	4.88472	0.920546	9.63526	12.0266	43.5	40.1667
674	0.192501	4.85341	0.943204	9.33665	12.1612	43.5	40.1667
675	0.185502	4.82758	0.911961	9.63154	11.8399	43.5	40.1667
676	0.185914	4.83866	0.923036	9.63812	12.1436	43.5	40.1667
677	0.191434	4.82611	0.945858	9.33591	12.2613	43.5	40.1667
678	0.191904	4.83834	0.938938	9.33665	12.0571	43.5	40.1667
679	0.19205	4.84164	0.933473	9.33591	11.8998	43.5	40.1667
680	0.185442	4.82639	0.910069	9.63812	11.782	43.5	40.1667
681	0.185595	4.83	0.912911	9.63526	11.8612	43.5	40.1667
682	0.184788	4.80901	0.913766	9.63366	11.9084	43.5	40.1667
683	0.18245	4.74816	0.913717	9.63738	11.9641	43.5	40.1667
684	0.182835	4.75819	0.91356	9.63738	11.9495	43.5	40.1667
685	0.177419	4.76166	0.898071	9.93885	12.0081	43.5	40.1667
686	0.177337	4.75947	0.894776	9.9487	11.9024	43.5	40.1667
687	0.177451	4.76216	0.892096	9.94578	11.821	43.5	40.1667
688	0.178363	4.787	0.895403	9.94651	11.8957	43.5	40.1667
689	0.180638	4.84806	0.895579	9.94651	11.8399	43.5	40.1667
690	0.17926	4.81107	0.898568	9.94651	11.9658	43.5	40.1667
691	0.18025	4.83762	0.908078	9.94651	12.2221	43.5	40.1667
692	0.178213	4.7826	0.899898	9.94578	12.0326	43.5	40.1667
693	0.177182	4.7553	0.900635	9.94651	12.083	43.5	40.1667
694	0.178441	4.78908	0.901562	9.94651	12.0768	43.5	40.1667
695	0.177093	4.75292	0.901426	9.94268	12.1128	43.5	40.1667
696	0.176508	4.7372	0.895299	9.94268	11.9463	43.5	40.1667
697	0.182711	4.75495	0.916817	9.6411	12.043	43.5	40.1667
698	0.178834	4.79963	0.898409	9.94268	11.9763	43.5	40.1667
699	0.186072	4.8424	0.911908	9.6411	11.814	43.5	40.1667
700	0.185741	4.83418	0.912457	9.64183	11.8393	43.5	40.1667
701	0.186851	4.86268	0.907641	9.6411	11.6707	43.5	40.1667
702	0.185172	4.81898	0.92176	9.64959	12.113	43.5	40.1667
703	0.191073	4.81702	0.941334	9.33904	12.1408	43.5	40.1667
704	0.184043	4.7896	0.928725	9.64061	12.3522	43.5	40.1667
705	0.188734	4.75842	0.942365	9.34183	12.2275	43.5	40.1667
706	0.184201	4.79372	0.916291	9.63795	11.9922	43.5	40.1667
707	0.190348	4.79912	0.939151	9.3372	12.1017	43.5	40.1667
708	0.191543	4.82886	0.933552	9.33287	11.9178	43.5	40.0556
709	0.190896	4.81292	0.939074	9.32949	12.0934	43.5	40.0556
710	0.195951	4.78087	0.966463	9.02825	12.3201	43.5	40.0556
711	0.190499	4.80292	0.934801	9.32949	11.9841	43.5	40.0556
712	0.196715	4.7995	0.948954	9.02825	11.8281	43.5	40.0556
713	0.19608	4.784	0.953493	9.02676	11.9678	43.5	40.0556
714	0.188531	4.7533	0.935803	9.30594	12.0852	43.5	40.0556
715	0.194862	4.7543	0.954564	9.00546	12.0477	43.5	40.0556
716	0.193039	4.70981	0.952079	9.01542	12.0151	43.5	40.0556
717	0.192443	4.69527	0.957288	9.02239	12.1635	43.5	40.0556
718	0.194167	4.73735	0.952471	9.0189	11.9947	43.5	40.0556
719	0.187145	4.71798	0.938784	9.31909	12.1886	43.5	40.0556
720	0.187988	4.73962	0.940228	9.31982	12.2086	43.5	40.0556
721	0.188672	4.75649	0.950868	9.33041	12.4763	43.5	40.0556
722	0.188244	4.74608	0.941481	9.32703	12.23	43.5	40.0556
723	0.182891	4.75964	0.930201	9.62373	12.4416	43.5	40.0556
724	0.182789	4.75698	0.932497	9.62214	12.5121	44.2778	40.0556
725	0.184679	4.80616	0.925805	9.62001	12.2721	44.2778	40.0556
726	0.19093	4.8134	0.946814	9.31446	12.3221	44.2778	40.0556
727	0.177251	4.75715	0.907918	9.91382	12.3305	44.2778	40.0556
728	0.184815	4.80969	0.921566	9.61311	12.1532	44.2778	40.0556
729	0.179383	4.81436	0.901501	9.91601	12.0802	44.2778	40.0556
730	0.185487	4.82719	0.921821	9.603	12.1532	44.2778	40.0556
731	0.18019	4.83604	0.908869	9.9034	12.2903	44.2778	40.0556
732	0.181601	4.87389	0.903948	9.9034	12.1061	44.2778	40.0556
733	0.181225	4.8638	0.889533	9.90972	11.6811	44.2778	40.0556
734	0.187171	4.87101	0.919026	9.60914	12.0226	44.2778	40.0556
735	0.186137	4.8441	0.924111	9.60914	12.1962	44.2778	40.0556
736	0.184714	4.80707	0.92121	9.61976	12.1389	44.2778	40.0556
737	0.185357	4.82382	0.924027	9.61976	12.2034	44.2778	40.0556
738	0.184633	4.80533	0.917084	9.60297	12.0405	44.2778	40.0556
739	0.184756	4.80816	0.913573	9.6102	11.9271	44.2778	40.0556
740	0.184284	4.79589	0.911627	9.61763	11.8759	44.2778	40.0556
741	0.189973	4.78928	0.926708	9.31061	11.7884	44.2778	40.0556
742	0.183519	4.77599	0.918153	9.60914	12.0925	44.2778	40.0556
743	0.183985	4.78846	0.914592	9.60987	11.9786	44.2778	40.0556
744	0.189262	4.77135	0.939327	9.31884	12.1507	44.2778	40.0556
745	0.189574	4.77959	0.936443	9.3026	12.0801	44.2778	40.0556
746	0.189611	4.78016	0.932697	9.29724	11.9782	44.2778	40.0556
747	0.189372	4.77451	0.927459	9.32112	11.8157	44.2778	40.0556
748	0.188082	4.74198	0.927889	9.3062	11.8752	44.2778	40.0556
749	0.195938	4.78054	0.947149	9.0097	11.8168	44.2778	40.0556
750	0.196228	4.78762	0.955357	9.0155	12.0258	44.2778	40.0556
751	0.197374	4.81558	0.961353	9.01152	12.164	44.2778	40.0556
752	0.190031	4.79112	0.938033	9.32318	12.0925	44.2778	40.0556
753	0.195693	4.77458	0.964394	9.00803	12.2907	44.2778	40.0556
754	0.198141	4.8343	0.955421	9.00654	11.9898	44.2778	40.0556
755	0.196314	4.78973	0.961066	9.00355	12.19	44.2778	40.0556
756	0.190283	4.79748	0.936893	9.30396	12.0735	44.2778	40.0556
757	0.188687	4.75686	0.938726	9.30323	12.164	44.2778	40.0556
758	0.189305	4.77283	0.933599	9.30396	12.0061	44.2778	40.0556
759	0.190426	4.80071	0.934307	9.31352	11.9864	44.2778	40.0556
760	0.184791	4.80907	0.914881	9.61214	11.962	44.2778	40.0556
761	0.184837	4.81029	0.917917	9.62135	12.0391	44.2778	40.8889
762	0.185368	4.82409	0.916394	9.61639	11.9864	44.2778	40.8889
763	0.185237	4.8207	0.923438	9.6256	12.1837	44.2778	40.8889
764	0.18459	4.80384	0.921675	9.61639	12.1589	44.1667	40.8889
765	0.178652	4.79474	0.901219	9.91501	12.0925	44.1667	40.8889
766	0.184473	4.8008	0.914578	9.61639	11.9573	44.1667	40.8889
767	0.179329	4.81291	0.900199	9.9276	12.0314	44.1667	40.8889
768	0.18478	4.80879	0.92109	9.6201	12.1334	44.1667	40.8889
769	0.177875	4.77389	0.89894	9.92103	12.0395	44.1667	40.8889
770	0.176629	4.74046	0.908162	9.92103	12.3472	44.1667	40.8889
771	0.177254	4.75723	0.898407	9.91501	12.0464	44.1667	40.8889
772	0.182439	4.74786	0.925039	9.61639	12.3119	44.1667	40.8889
773	0.183029	4.76322	0.924769	9.61639	12.2888	44.1667	40.8889
774	0.183343	4.7714	0.912309	9.60948	11.9282	44.1667	40.8889
775	0.182199	4.74162	0.915703	9.61639	12.0489	44.1667	40.8889
776	0.181856	4.73305	0.919691	9.62633	12.1646	44.1667	40.8889
777	0.180198	4.68954	0.914578	9.61639	12.0685	44.1667	40.8889
778	0.179779	4.67865	0.914797	9.61639	12.0858	44.1667	40.8889
779	0.180073	4.68631	0.909317	9.61639	11.9201	44.1667	40.8889
780	0.180945	4.70898	0.916839	9.62754	12.1032	44.1667	40.8889
781	0.179343	4.66766	0.914213	9.64226	12.056	44.1667	40.8889
782	0.182022	4.58884	0.941992	9.32638	12.4001	44.1667	40.8889
783	0.182469	4.60047	0.941272	9.3242	12.3726	44.1667	40.8889
784	0.184325	4.6469	0.944291	9.31575	12.4168	44.1667	40.8889
785	0.185938	4.68793	0.940901	9.32318	12.2758	44.1667	40.8889
786	0.184565	4.65332	0.943421	9.31528	12.3887	44.1667	40.8889
787	0.190097	4.63803	0.965063	9.0311	12.4222	44.1667	40.8889
788	0.189584	4.62552	0.967623	9.02762	12.5074	44.1667	40.8889
789	0.189782	4.63036	0.965373	9.01898	12.4504	44.1667	40.8889
790	0.184397	4.64908	0.941989	9.3206	12.3476	44.1667	40.8889
791	0.192807	4.70415	0.964302	9.01567	12.351	44.1667	40.8889
792	0.193723	4.7265	0.973248	9.00554	12.5806	44.1667	40.8889
793	0.195697	4.77466	0.973248	9.02314	12.5149	44.1667	40.8889
794	0.189753	4.78411	0.954282	9.3242	12.5524	44.1667	40.8889
795	0.190105	4.79262	0.949566	9.32347	12.4108	44.1667	40.8889
796	0.190629	4.8062	0.955399	9.3206	12.5651	44.1667	40.8889
797	0.191991	4.84017	0.942968	9.31455	12.1878	44.1667	40.8889
798	0.188294	4.90025	0.928103	9.61532	12.2489	44.1667	40.8889
799	0.193188	4.87071	0.960402	9.32883	12.6322	44.1667	40.8889
800	0.192123	4.84348	0.958072	9.31455	12.6065	44.1667	40.8889
801	0.191513	4.82848	0.952302	9.3242	12.4527	44.1667	40.8889
802	0.187671	4.88403	0.941446	9.62453	12.6407	44.1667	40.8889
803	0.187898	4.88994	0.930552	9.61532	12.3299	44.1667	40.8889
804	0.183971	4.9375	0.914183	9.92177	12.3285	44.1667	40.7778
805	0.190246	4.95104	0.939934	9.62453	12.5301	44.1667	40.7778
806	0.18957	4.93346	0.94284	9.61532	12.6407	44.1667	40.7778
807	0.188655	4.90963	0.938532	9.62479	12.5308	44.1667	40.7778
808	0.182008	4.88481	0.925132	9.92587	12.7027	44.1667	40.7778
809	0.181615	4.87427	0.912053	9.91928	12.3309	44.1667	40.7778
810	0.186398	4.8509	0.924119	9.61628	12.1825	44.1667	40.7778
811	0.183893	4.78571	0.933461	9.62692	12.5064	44.1667	40.7778
812	0.185037	4.81547	0.925759	9.63063	12.2508	44.1667	40.7778
813	0.184711	4.80699	0.934899	9.62692	12.5266	44.1667	40.7778
814	0.185089	4.81721	0.918968	9.61914	12.0668	44.1667	40.7778
815	0.185461	4.82652	0.932913	9.63063	12.4461	44.1667	40.7778
816	0.185636	4.83108	0.924472	9.63063	12.1981	44.3889	40.7778
817	0.185909	4.83818	0.925621	9.63063	12.2241	44.3889	40.7778
818	0.190543	4.80365	0.93669	9.32938	12.0342	44.5556	40.7778
819	0.18997	4.7896	0.935766	9.31826	12.0356	44.7778	40.7778
820	0.194938	4.75616	0.954294	9.02886	12.0152	44.7778	40.7778
821	0.187739	4.73334	0.92854	9.33011	11.8781	44.7778	40.7778
822	0.194551	4.74672	0.967949	9.03035	12.3923	45	40.7778
823	0.194221	4.73864	0.957064	9.03035	12.1061	44.7778	40.7778
824	0.194308	4.74078	0.956475	9.03035	12.0881	44.7778	40.7778
825	0.192181	4.68888	0.953766	9.03035	12.0667	44.7778	40.7778
826	0.193454	4.71994	0.963246	9.02784	12.2944	44.7778	40.7778
827	0.195309	4.7652	0.964628	9.03433	12.2801	44.7778	40.7778
828	0.194595	4.74777	0.95278	9.03433	11.9772	44.7778	40.7778
829	0.187647	4.73066	0.938787	9.33504	12.1601	44.7778	40.7778
830	0.187035	4.71558	0.939605	9.33577	12.1993	45	40.7778
831	0.187384	4.72401	0.936966	9.33504	12.1158	45	40.7778
832	0.18615	4.69327	0.93816	9.32908	12.1879	45	40.7778
833	0.186764	4.70876	0.94032	9.31723	12.2447	45	40.7778
834	0.194282	4.74014	0.95584	9.02438	12.0775	45	40.7778
835	0.189552	4.77904	0.933072	9.32548	11.9636	45	40.7778
836	0.189815	4.7853	0.937012	9.32475	12.0661	44.8889	41
837	0.190594	4.80531	0.941912	9.32343	12.1864	44.8889	41.1667
838	0.189646	4.78104	0.935724	9.32115	12.038	44.8889	41.1667
839	0.190704	4.8081	0.939409	9.32908	12.108	44.8889	41.5556
840	0.185835	4.83626	0.931271	9.62957	12.3901	44.8889	41.5556
841	0.187166	4.87088	0.935381	9.62745	12.4761	44.8889	41.5556
842	0.185315	4.82308	0.931541	9.63031	12.4123	44.8889	41.3889
843	0.184833	4.81017	0.930735	9.64019	12.3901	44.8889	41.3889
844	0.184612	4.80442	0.917139	9.63329	12.0106	44.8889	41.5556
845	0.1848	4.80932	0.915703	9.63935	11.9582	44.8889	41.5556
846	0.185088	4.8168	0.924877	9.64785	12.2068	44.8889	41.5556
847	0.183265	4.76973	0.921126	9.65071	12.1449	44.8889	41.5556
848	0.178519	4.79119	0.901877	9.94307	12.0875	44.8889	41.5556
849	0.17778	4.77134	0.901623	9.94307	12.0998	44.8889	41.5556
850	0.177721	4.76941	0.906296	9.94234	12.2395	44.8889	41.5556
851	0.183985	4.7881	0.924979	9.64148	12.2448	44.8889	41.5556
852	0.183026	4.76314	0.918873	9.62719	12.108	44.8889	41.5556
853	0.177382	4.76067	0.908219	9.9267	12.323	44.8889	41.5556
854	0.177339	4.75951	0.897282	9.93486	11.9907	44.8889	41.5556
855	0.182238	4.74264	0.914577	9.63457	11.9972	44.8889	41.5556
856	0.179569	4.67318	0.911943	9.63457	11.9907	44.8889	41.5
857	0.180371	4.69441	0.924834	9.63531	12.3426	44.8889	41.5
858	0.18003	4.68518	0.920205	9.63457	12.217	44.8889	41.5
859	0.186376	4.69896	0.939088	9.33393	12.2034	44.8889	41.5
860	0.18657	4.7035	0.931911	9.32072	12.0095	44.8889	41.5
861	0.186852	4.71098	0.934301	9.32351	12.068	44.8889	41.5
862	0.185182	4.66886	0.941958	9.33449	12.3131	44.8889	41.5
863	0.185734	4.68242	0.935037	9.32964	12.109	44.8889	41.5
864	0.186025	4.69012	0.938841	9.32883	12.2104	44.8889	41.5
865	0.186516	4.70214	0.937873	9.32347	12.1746	44.8889	41.5
866	0.186207	4.69472	0.939554	9.3242	12.2303	44.8889	41.5
867	0.179165	4.66266	0.919962	9.62241	12.2447	44.8889	41.5
868	0.186934	4.71304	0.943452	9.32215	12.323	44.8889	41.5
869	0.185518	4.67698	0.9424	9.32964	12.3201	44.8889	41.5
870	0.184299	4.6466	0.938737	9.32883	12.251	44.8889	41.5
871	0.18452	4.65219	0.930806	9.31528	12.0374	44.7778	41.5
872	0.180092	4.6868	0.925788	9.61532	12.3956	44.7778	41.5
873	0.179117	4.66141	0.916026	9.6132	12.1416	44.7778	41.5
874	0.179148	4.66222	0.918231	9.62241	12.1952	44.7778	41.5
875	0.177628	4.62302	0.920579	9.62315	12.3034	44.7778	41.5
876	0.177898	4.62968	0.913462	9.6132	12.0994	44.7778	41.5
877	0.177966	4.63145	0.91521	9.62082	12.1404	44.7778	41.5
878	0.177947	4.63097	0.914916	9.61392	12.1393	44.7778	41.5
879	0.179562	4.673	0.922912	9.6132	12.3286	44.7778	41.5
880	0.179305	4.66667	0.925215	9.61393	12.4027	44.7778	41.5
881	0.173248	4.64972	0.909303	9.92177	12.4711	44.7778	41.5
882	0.173134	4.64666	0.90563	9.93327	12.3535	44.7778	41.5
883	0.179545	4.67256	0.923093	9.63038	12.3171	44.7778	41.5
884	0.179142	4.66207	0.926539	9.61692	12.4404	44.7778	41.5
885	0.178955	4.65755	0.911557	9.61393	12.0179	44.7778	41.5
886	0.180175	4.68896	0.911599	9.62241	11.9772	44.7778	41.5
887	0.180472	4.69668	0.920322	9.63197	12.2115	44.7778	41.5
888	0.17917	4.6628	0.927554	9.6286	12.4573	44.7778	41.5
889	0.178187	4.63722	0.92232	9.62647	12.334	44.7778	41.5
890	0.1776	4.6223	0.92385	9.63854	12.3831	44.7778	41.5
891	0.178559	4.6469	0.916629	9.6286	12.1581	44.7778	41.3889
892	0.182383	4.59793	0.933281	9.32535	12.1487	44.7778	41.3889
893	0.17621	4.58576	0.922441	9.63409	12.3814	44.7778	41.3889
894	0.175367	4.56382	0.914244	9.6286	12.1724	44.7778	41.3889
895	0.180236	4.54418	0.939822	9.32248	12.3901	44.7778	41.3889
896	0.180326	4.54644	0.926817	9.32094	12.026	44.7778	41.3889
897	0.184402	4.49908	0.95053	9.02695	12.1724	44.7778	41.3889
898	0.17913	4.51594	0.939605	9.32175	12.4109	44.7778	41.3889
899	0.184896	4.51115	0.95826	9.016	12.3803	44.7778	41.3889
900	0.185355	4.52234	0.949082	9.02015	12.1168	44.7778	41.3889
901	0.186466	4.54944	0.949529	9.01998	12.102	44.7778	41.3889
902	0.185476	4.5253	0.944214	9.03334	11.9691	44.7778	41.3889
903	0.184736	4.50723	0.942771	9.01898	11.9625	44.7778	41.3889
904	0.191709	4.5213	0.975135	8.71806	12.2447	44.7778	41.3889
905	0.187093	4.56474	0.951448	9.01898	12.1395	44.6667	41.3889
906	0.189226	4.61679	0.963287	9.03931	12.3873	44.6667	41.3889
907	0.184198	4.6437	0.93725	9.32535	12.2138	44.6667	41.3889
908	0.190098	4.63805	0.958296	9.01699	12.2534	44.6667	41.3889
909	0.189891	4.63301	0.948291	9.0155	11.9894	44.6667	41.3889
910	0.191216	4.66535	0.958939	9.01839	12.242	44.6667	41.3889
911	0.190682	4.65231	0.959694	9.01839	12.2755	44.6667	41.3889
912	0.184396	4.64868	0.930598	9.31856	12.0297	44.6667	41.3889
913	0.186922	4.71274	0.93755	9.32703	12.1535	44.6667	41.3889
914	0.185226	4.66998	0.936569	9.31518	12.1807	44.6667	41.3889
915	0.185053	4.66525	0.954652	9.32216	12.6815	44.6667	41.3889
916	0.177797	4.62707	0.933903	9.61734	12.6873	44.6667	41.3889
917	0.184291	4.64603	0.950017	9.31444	12.579	44.6667	41.3889
918	0.18542	4.67488	0.942471	9.31518	12.3407	44.6667	41.3889
919	0.17995	4.6831	0.928519	9.61522	12.4782	44.6667	41.3889
920	0.180051	4.68573	0.929893	9.61522	12.5152	44.6667	41.3889
921	0.185797	4.68437	0.952434	9.32444	12.6003	44.6667	41.3889
922	0.178859	4.65471	0.926779	9.62477	12.4468	44.6667	41.3889
923	0.18435	4.64788	0.951639	9.32444	12.6146	44.6667	41.3889
924	0.179989	4.6841	0.93299	9.62106	12.6003	44.6667	41.3889
925	0.180851	4.70654	0.946526	9.62106	12.9682	44.6667	41.3889
926	0.180631	4.70083	0.931357	9.62106	12.5365	44.6667	41.3889
927	0.180197	4.68953	0.931329	9.61946	12.5485	44.6667	41.3889
928	0.185109	4.66703	0.962065	9.32649	12.8846	44.6667	41.3889
929	0.176901	4.6041	0.939231	9.62551	12.8579	44.6667	41.3889
930	0.170786	4.58364	0.911006	9.9242	12.5854	44.6667	41.3889
931	0.174995	4.55415	0.931463	9.63061	12.6766	44.6667	41.3889
932	0.18067	4.55476	0.958765	9.32782	12.9013	44.6667	41.3889
933	0.178877	4.5099	0.953746	9.32649	12.8093	44.6667	41.3889
934	0.172482	4.48908	0.936477	9.62976	12.8892	44.6667	41.3889
935	0.176537	4.45055	0.952673	9.32936	12.8338	44.6667	41.3889
936	0.177363	4.47173	0.946473	9.32855	12.6423	44.6667	41.3889
937	0.175119	4.41515	0.934985	9.33009	12.3764	44.6667	41.3889
938	0.175769	4.43154	0.936873	9.32444	12.4184	44.6667	41.3889
939	0.175591	4.42707	0.952514	9.32289	12.8614	44.6667	41.3889
940	0.175261	4.4184	0.953682	9.32216	12.9013	44.6667	41.2778
941	0.180562	4.4054	0.959239	9.01839	12.5101	44.6667	41.3889
942	0.180067	4.39333	0.978635	9.01391	13.051	44.6667	41.2778
943	0.181303	4.42347	0.960675	9.02336	12.5259	44.6667	41.2778
944	0.18349	4.47685	0.965946	9.02187	12.6165	44.6667	41.2778
945	0.185761	4.53224	0.971252	9.02187	12.7046	44.6667	41.2778
946	0.187924	4.58502	0.971377	9.02187	12.6552	44.6667	41.2778
947	0.182304	4.59632	0.952154	9.32289	12.6821	44.6667	41.2778
948	0.183237	4.61984	0.962217	9.32289	12.9397	44.6667	41.2778
949	0.190289	4.64271	0.977907	9.02187	12.774	44.6667	41.2778
950	0.190699	4.65272	0.980443	9.0154	12.839	44.6667	41.2778
951	0.185891	4.68638	0.958257	9.31547	12.7678	44.6667	41.2778
952	0.184391	4.64893	0.963647	9.32649	12.9469	44.6667	41.2778
953	0.184996	4.66418	0.954408	9.32649	12.6736	44.6667	41.2778
954	0.184232	4.64491	0.952721	9.32444	12.6478	44.6667	41.2778
955	0.17661	4.59616	0.9414	9.62477	12.927	44.6667	41.2778
956	0.176397	4.59063	0.930755	9.62477	12.6256	44.6667	41.2778
957	0.176371	4.59031	0.935427	9.62763	12.7598	44.6667	41.2778
958	0.176574	4.59523	0.945967	9.62477	13.0597	44.6667	41.2778
959	0.176161	4.5845	0.93163	9.62477	12.657	44.6667	41.2778
960	0.181354	4.57199	0.948384	9.31907	12.6028	44.6667	41.2778
961	0.174412	4.53898	0.927467	9.62	12.5872	44.6667	41.2778
962	0.172883	4.49951	0.924504	9.62763	12.5356	44.6667	41.2778
963	0.172083	4.47837	0.932219	9.6184	12.7864	44.6667	41.2778
964	0.170216	4.42978	0.932163	9.61469	12.8371	44.6667	41.2778
965	0.170601	4.43979	0.932948	9.60885	12.8556	44.6667	41.2778
966	0.177039	4.46322	0.940213	9.30621	12.4962	44.6667	41.2778
967	0.176628	4.45319	0.956152	9.30826	12.9515	44.6667	41.2778
968	0.172881	4.49912	0.934359	9.62082	12.825	44.6667	41.2778
969	0.177726	4.48053	0.951518	9.31987	12.781	44.6667	41.2778
970	0.176652	4.4538	0.941119	9.3206	12.5186	44.6667	41.2778
971	0.177029	4.46297	0.936599	9.31987	12.3818	44.6667	41.2778
972	0.177263	4.46922	0.937941	9.3206	12.4144	44.6667	41.2778
973	0.175844	4.43344	0.946202	9.3206	12.6809	44.5556	41.2778
974	0.175605	4.42706	0.939973	9.31987	12.512	44.5556	41.2778
975	0.175966	4.43651	0.950041	9.3206	12.7851	44.5556	41.2778
976	0.181556	4.42965	0.970223	9.01965	12.7816	44.5556	41.2778
977	0.182839	4.46096	0.965186	9.01965	12.6141	44.5556	41.2778
978	0.182862	4.46153	0.96227	9.01965	12.5347	44.5556	41.2778
979	0.182092	4.44272	0.980992	9.01965	13.0597	44.5556	41.2778
980	0.183795	4.48429	0.961958	9.01965	12.5035	44.5556	41.2778
981	0.183643	4.48057	0.95812	9.02861	12.3945	44.5556	41.2778
982	0.183652	4.48079	0.97352	9.02861	12.8106	44.5556	41.2778
983	0.181721	4.43368	0.974585	9.02314	12.892	44.5556	41.2778
984	0.187316	4.4177	0.992389	8.72207	12.7952	44.5556	41.2778
985	0.18367	4.48124	0.966065	9.02314	12.6141	44.5556	41.2778
986	0.185171	4.51785	0.98194	9.02314	13.0067	44.5556	41.2778
987	0.185847	4.53435	0.969435	9.02314	12.6521	44.5556	41.2778
988	0.184507	4.50166	0.95704	9.0321	12.3407	44.5556	41.2778
989	0.186599	4.5527	0.961669	9.03011	12.4168	44.5556	41.2778
990	0.186851	4.55883	0.973574	9.02861	12.734	44.5556	41.2778
991	0.18694	4.56101	0.972596	9.02861	12.7054	44.5556	41.2778
992	0.188188	4.59146	0.981037	9.02463	12.9071	44.5556	41.2778
993	0.181112	4.56624	0.952729	9.32575	12.7253	44.5556	41.2778
994	0.182371	4.59765	0.953557	9.32141	12.7193	44.5556	41.2778
995	0.182254	4.59504	0.942628	9.32215	12.4179	44.5556	41.2778
996	0.17597	4.57987	0.941145	9.62315	12.9397	44.5556	41.2778
997	0.180997	4.563	0.955408	9.32141	12.8057	44.5556	41.2778
998	0.18066	4.55485	0.938748	9.32215	12.3497	44.5556	41.2778
999	0.177212	4.61183	0.924623	9.63197	12.4203	44.5556	41.2778
1000	0.176965	4.60541	0.933859	9.63197	12.6931	44.5556	41.2778
1001	0.176114	4.58362	0.921175	9.63111	12.352	44.5556	41.2778
1002	0.176058	4.5818	0.925371	9.63038	12.4736	44.5556	41.2778
1003	0.175709	4.57272	0.919247	9.63038	12.306	44.5556	41.2778
1004	0.17541	4.56495	0.913067	9.62453	12.1414	44.5556	41.2778
1005	0.180594	4.55284	0.940723	9.32347	12.4035	44.5556	41.2778
1006	0.180332	4.5466	0.935891	9.32215	12.2782	44.5556	41.2778
1007	0.173525	4.51589	0.914628	9.62241	12.2376	44.5556	41.2778
1008	0.178145	4.49109	0.932185	9.33067	12.2196	44.5556	41.2778
1009	0.17899	4.51276	0.934299	9.32575	12.2639	44.5556	41.2778
1010	0.178792	4.50742	0.939094	9.32501	12.4019	44.5556	41.2778
1011	0.18095	4.56217	0.947991	9.32575	12.597	44.5556	41.2778
1012	0.181231	4.56927	0.956284	9.33501	12.8124	44.5556	41.2778
1013	0.181335	4.57153	0.940091	9.33427	12.3564	44.5556	41.2778
1014	0.187179	4.56685	0.957408	9.03359	12.284	44.5556	41.2778
1015	0.191749	4.52262	0.981866	8.73291	12.4066	44.5556	41.2778
1016	0.186221	4.54348	0.961388	9.03359	12.4149	44.5556	41.2778
1017	0.185775	4.53258	0.961799	9.03011	12.4404	44.5556	41.2778
1018	0.192705	4.54517	0.993303	8.72088	12.6949	44.5556	41.2778
1019	0.19418	4.57959	0.988549	8.71774	12.5373	44.5556	41.2778
1020	0.187507	4.57485	0.967503	9.01866	12.5638	44.5556	41.2778
1021	0.187616	4.57752	0.976154	9.01866	12.795	44.5556	41.2778
1022	0.187168	4.56657	0.95721	9.02861	12.2839	44.5556	41.1667
1023	0.195013	4.59921	0.98376	8.72737	12.3828	44.5556	41.1667
1024	0.195562	4.61255	0.992271	8.7281	12.5934	44.5556	41.1667
1025	0.194887	4.59625	0.99464	8.73218	12.6653	44.5556	41.1667
1026	0.194849	4.59536	0.980332	8.73218	12.2923	44.5556	41.1667
1027	0.19449	4.58729	0.996358	8.7281	12.7255	44.5556	41.1667
1028	0.195352	4.60722	0.988484	8.72737	12.4983	44.5556	41.1667
1029	0.188523	4.59964	0.971879	9.02662	12.6494	44.5556	41.1667
1030	0.188325	4.5948	0.968316	9.02662	12.5579	44.5556	41.1667
1031	0.189916	4.63362	0.966967	9.02662	12.4826	44.5556	41.1667
1032	0.189145	4.61481	0.972231	9.02314	12.6472	44.5556	41.1667
1033	0.183216	4.61893	0.937674	9.32244	12.2533	44.5556	41.1667
1034	0.182395	4.59859	0.950696	9.32112	12.6408	44.5556	41.1667
1035	0.18112	4.56647	0.947979	9.32112	12.597	44.5556	41.1667
1036	0.18324	4.6199	0.952862	9.32112	12.68	44.5556	41.1667
1037	0.182724	4.6069	0.948237	9.32112	12.5638	44.5556	41.1667
1038	0.178499	4.64532	0.916215	9.62135	12.155	44.5556	41.1667
1039	0.182835	4.60933	0.92834	9.32038	12.0042	44.5556	41.1667
1040	0.181609	4.5788	0.93732	9.32986	12.2782	44.5556	41.1667
1041	0.182419	4.59922	0.936099	9.32318	12.2303	44.5556	41.1667
1042	0.181739	4.5817	0.943666	9.31884	12.4615	44.5556	41.1667
1043	0.181757	4.58251	0.938974	9.31957	12.331	44.5556	41.1667
1044	0.17598	4.57977	0.9195	9.63038	12.3063	44.5556	41.1667
1045	0.17771	4.6248	0.93107	9.62347	12.6018	44.5556	41.1667
1046	0.183632	4.6298	0.951847	9.32318	12.6397	44.5556	41.1667
1047	0.184015	4.63908	0.951923	9.32244	12.6312	44.5556	41.1667
1048	0.17914	4.662	0.934444	9.62347	12.6619	44.5556	41.1667
1049	0.184775	4.65861	0.951986	9.31957	12.6184	44.5556	41.1667
1050	0.18972	4.62883	0.971534	9.01866	12.6188	44.5556	41.1667
1051	0.191046	4.6612	0.97245	9.01667	12.6132	44.5556	42.0556
1052	0.190758	4.65417	0.966809	9.01866	12.4657	44.5556	42.0556
1053	0.19145	4.67104	0.964066	9.01866	12.3747	44.5556	42.0556
1054	0.191999	4.68444	0.968539	9.01866	12.4822	44.5556	42.0556
1055	0.19322	4.71422	0.972382	9.02861	12.5464	44.5556	42.0556
1056	0.193451	4.71987	0.968276	9.02214	12.4362	44.5556	42.0556
1057	0.193441	4.71963	0.97611	9.02214	12.6483	44.5556	42.0556
1058	0.201186	4.74521	0.996626	8.72185	12.5808	44.5556	41.8889
1059	0.200553	4.73028	0.984335	8.71848	12.2779	44.5556	41.8889
1060	0.20032	4.72439	0.994545	8.71582	12.5511	44.5556	41.8889
1061	0.200153	4.72044	0.997725	8.71774	12.6362	44.5556	41.8889
1062	0.200112	4.71987	0.990618	8.71848	12.4525	44.5556	41.8889
1063	0.206252	4.69679	1.01964	8.41756	12.6152	44.5556	41.8889
1064	0.205963	4.69022	1.01128	8.43011	12.3982	44.5556	41.8889
1065	0.197431	4.65624	0.991461	8.73074	12.5237	44.5556	41.8889
1066	0.199593	4.70725	1.00384	8.73218	12.7949	44.5556	41.8889
1067	0.206467	4.70168	1.03012	8.43011	12.8622	44.5556	41.8889
1068	0.204163	4.64922	1.01554	8.42685	12.55	44.5556	41.8889
1069	0.190711	4.65301	0.968732	9.02413	12.5134	44.5556	41.8889
1070	0.189413	4.62134	0.966724	9.02015	12.4948	44.5556	41.8889
1071	0.18891	4.60907	0.965718	9.01517	12.4848	44.5556	41.8889
1072	0.189968	4.6349	0.974331	9.01517	12.6919	44.5556	41.8889
1073	0.189649	4.62711	0.977822	9.01866	12.7905	44.5556	41.8889
1074	0.187969	4.58611	0.974303	9.02762	12.7274	44.5556	41.8889
1075	0.18755	4.57588	0.967018	9.02413	12.5442	44.5556	41.8889
1076	0.18656	4.55175	0.964773	9.02413	12.5076	44.5556	41.8889
1077	0.185757	4.53214	0.960508	9.02413	12.4119	44.5556	41.8889
1078	0.185618	4.52875	0.968678	9.02413	12.6362	44.5556	41.8889
1079	0.179994	4.53771	0.944854	9.3245	12.533	44.5556	41.8889
1080	0.179658	4.52959	0.945273	9.32523	12.5542	44.5556	41.8889
1081	0.181111	4.56623	0.955819	9.32523	12.8122	44.5556	41.8889
1082	0.180924	4.56117	0.952721	9.3245	12.7293	44.5556	41.8889
1083	0.179647	4.52933	0.948519	9.31957	12.6508	44.5556	41.7778
1084	0.180068	4.53958	0.938197	9.31884	12.3509	44.5556	41.7778
1085	0.178276	4.49477	0.939127	9.31957	12.423	44.5556	41.7778
1086	0.17702	4.46308	0.944393	9.31957	12.6018	44.5556	41.7778
1087	0.17599	4.43677	0.941645	9.31884	12.55	44.5556	41.7778
1088	0.175449	4.42313	0.942536	9.31884	12.5885	44.5556	41.7778
1089	0.18134	4.42438	0.966842	9.02413	12.6909	44.5556	41.7778
1090	0.182484	4.4523	0.97495	9.02214	12.8842	44.5556	41.7778
1091	0.183633	4.48032	0.962468	9.02214	12.5187	44.5556	41.7778
1092	0.183866	4.48601	0.971601	9.02214	12.76	44.5556	41.7778
1093	0.184182	4.49373	0.963905	9.02214	12.5442	44.5556	41.7778
1094	0.184258	4.49558	0.963958	9.02015	12.5457	44.5556	41.7778
1095	0.183633	4.48032	0.981711	9.02015	13.041	44.5556	41.7778
1096	0.182895	4.46232	0.967351	9.02015	12.6708	44.5556	41.7778
1097	0.181638	4.43165	0.966112	9.02015	12.6679	44.5556	41.7778
1098	0.188288	4.441	0.996883	8.71848	12.8951	44.5556	41.7778
1099	0.189116	4.46053	0.993302	8.71222	12.7882	44.5556	41.7778
1100	0.190713	4.49781	0.981182	8.71774	12.4265	44.5556	41.7778
1101	0.191316	4.51204	0.979469	8.71774	12.3675	44.5556	41.7778
1102	0.192624	4.54327	0.994981	8.71655	12.745	45.3889	41.7778
1103	0.192493	4.53979	0.991023	8.71004	12.6494	45.3889	41.7778
1104	0.193069	4.55376	0.991921	8.71078	12.6604	45.1667	41.7778
1105	0.186481	4.54981	0.973843	9.01866	12.7603	45.1667	41.7778
1106	0.193907	4.57313	0.99415	8.71774	12.6901	45.1667	41.7778
1107	0.192654	4.54396	0.981713	8.71848	12.3956	45.1667	41.7778
1108	0.185456	4.52479	0.972181	9.01866	12.7404	45.1667	41.7778
1109	0.184279	4.49609	0.976426	9.01866	12.8838	45.1667	41.7778
1110	0.183598	4.47948	0.964721	9.01866	12.584	45.1667	41.7778
1111	0.184708	4.50655	0.966331	9.01866	12.6004	45.1667	41.7778
1112	0.185973	4.53741	0.975715	9.01866	12.8233	45.1667	41.7778
1113	0.185687	4.53045	0.973361	9.01866	12.7666	45.1667	41.8889
1114	0.179874	4.53505	0.951818	9.31957	12.7372	45.1667	41.8889
1115	0.184812	4.5091	0.969059	9.01667	12.6736	45.1667	41.8889
1116	0.185643	4.52937	0.968605	9.0087	12.649	45.1667	41.8889
1117	0.186298	4.54535	0.960711	9.01866	12.4097	45.1667	41.7778
1118	0.175746	4.57368	0.931123	9.61976	12.6582	45.1667	41.7778
1119	0.182983	4.61307	0.952001	9.31678	12.6651	45.1667	41.7778
1120	0.182692	4.60608	0.956736	9.31752	12.8057	45.1667	41.7778
1121	0.181539	4.57703	0.94164	9.31957	12.4109	45.1667	41.7778
1122	0.174606	4.54401	0.920547	9.61976	12.3828	45.1667	41.7778
1123	0.180182	4.5428	0.94316	9.32883	12.4784	45.1667	41.8889
1124	0.180996	4.56298	0.953737	9.32244	12.758	45.1667	41.8889
1125	0.182378	4.59817	0.939574	9.32318	12.3285	45.1667	41.8889
1126	0.183298	4.62137	0.948096	9.33141	12.5351	45.1667	41.8889
1127	0.183705	4.63125	0.941379	9.3245	12.3424	45.1667	41.8889
1128	0.182105	4.59092	0.95321	9.3245	12.7133	45.1667	41.8889
1129	0.188844	4.60746	0.976336	9.02413	12.7645	45.1667	41.8889
1130	0.187005	4.56259	0.970265	9.02413	12.6453	45.1667	41.8889
1131	0.187004	4.56258	0.968656	9.02413	12.6018	45.1667	41.8889
1132	0.187215	4.56773	0.969817	9.02413	12.628	45.1667	41.8889
1133	0.186921	4.56055	0.963843	9.0321	12.4657	45.1667	41.8889
1134	0.186792	4.5574	0.965522	9.02762	12.5187	45.1667	41.8889
1135	0.192336	4.53609	0.985747	8.7264	12.4988	45.1667	41.8889
1136	0.185315	4.52137	0.951374	9.02762	12.1723	45.1667	41.8889
1137	0.186521	4.55078	0.963866	9.02563	12.4826	45.1667	41.8889
1138	0.201457	4.58759	1.01566	8.42267	12.6188	45.1667	41.8889
1139	0.201624	4.5914	1.01779	8.42267	12.6689	45.1667	41.8889
1140	0.195643	4.61408	0.991761	8.72304	12.5814	45.1667	41.8889
1141	0.195136	4.60214	0.985687	8.72111	12.4365	45.1667	41.8889
1142	0.194314	4.58314	0.997158	8.71992	12.7587	45.1667	41.8889
1143	0.193547	4.56465	0.976994	8.72881	12.2391	45.1667	41.8889
1144	0.195095	4.60117	0.995362	8.7264	12.6851	45.1667	41.8889
1145	0.190052	4.63695	0.971145	9.02762	12.5912	45.1667	41.8889
1146	0.196749	4.64017	0.990089	8.72881	12.5059	45.1667	41.8889
1147	0.198156	4.67375	0.994961	8.72521	12.6054	45.1667	41.8889
1148	0.204673	4.66084	1.01874	8.42407	12.6218	45.1667	41.8889
1149	0.191448	4.67101	0.97799	9.02214	12.7477	45.1667	41.8889
1150	0.190397	4.64536	0.969008	9.02015	12.5325	45.1667	41.8889
1151	0.190825	4.65579	0.977037	9.02015	12.7391	45.1667	41.8889
1152	0.196932	4.64449	0.994165	8.71919	12.6177	45.1667	41.8889
1153	0.190578	4.64978	0.966163	9.02015	12.4512	45.1667	41.8889
1154	0.189824	4.63138	0.964066	9.02015	12.4129	45.1667	41.8889
1155	0.190253	4.64185	0.970144	9.01667	12.5702	45.1667	41.8889
1156	0.189635	4.62676	0.973118	9.02762	12.6548	45.1667	41.8889
1157	0.189051	4.61252	0.972165	9.02762	12.6432	45.1667	41.8889
1158	0.182985	4.61349	0.945128	9.32883	12.4627	45.1667	41.8889
1159	0.182484	4.60049	0.953006	9.32244	12.7	45.1667	41.8889
1160	0.182646	4.60493	0.9494	9.32318	12.5962	45.1667	41.8889
1161	0.182479	4.60073	0.944418	9.32112	12.4633	45.1667	41.8889
1162	0.183766	4.63282	0.949691	9.31884	12.5787	45.1667	41.8889
1163	0.18194	4.58714	0.948007	9.31957	12.5787	45.1667	41.8889
1164	0.181882	4.58531	0.944201	9.31884	12.4728	45.1667	41.8889
1165	0.180087	4.54042	0.948844	9.32523	12.6432	45.1667	41.8889
1166	0.185975	4.53746	0.962401	9.02015	12.4618	45.1667	41.8889
1167	0.180417	4.54837	0.944272	9.31884	12.5118	45.1667	41.8889
1168	0.181143	4.56669	0.955477	9.31884	12.8065	45.1667	41.8889
1169	0.18111	4.56621	0.953532	9.31957	12.754	45.1667	41.8889
1170	0.187409	4.57246	0.963307	9.02563	12.4458	45.1667	41.8889
1171	0.186758	4.55656	0.971757	9.02015	12.6956	45.1667	41.8889
1172	0.187022	4.56302	0.968614	9.02015	12.6042	45.1667	41.8889
1173	0.186582	4.55229	0.969298	9.01219	12.6414	45.1667	41.8889
1174	0.19991	4.55237	1.01449	8.41013	12.6372	45.1667	41.8889
1175	0.191229	4.50998	0.992488	8.7062	12.7214	45.1667	41.8889
1176	0.182467	4.45187	0.963397	9.00323	12.5912	45.1667	41.8889
1177	0.182302	4.44785	0.958558	9.00323	12.4644	45.1667	41.8889
1178	0.18877	4.45237	0.995934	8.71222	12.8652	45.1667	41.8889
1179	0.195221	4.44559	1.01062	8.41756	12.6389	45.1667	41.8889
1180	0.188514	4.44596	0.98107	8.71774	12.4754	45.1667	41.8889
1181	0.188755	4.45163	0.986423	8.7264	12.601	45.1667	41.8889
1182	0.189733	4.47507	0.983471	8.72714	12.5018	45.1667	41.8889
1183	0.19563	4.4549	1.00928	8.42592	12.5872	45.1667	41.8889
1184	0.188354	4.44255	0.986194	8.73291	12.5997	45.1667	41.8889
1185	0.188135	4.43702	0.994376	8.73074	12.8191	45.1667	41.8889
1186	0.188221	4.43903	0.99243	8.72304	12.7739	45.1667	41.8889
1187	0.188693	4.45054	0.991072	8.72185	12.7303	45.1667	41.8889
1188	0.18865	4.44917	0.98898	8.73218	12.6645	45.1667	41.8889
1189	0.181414	4.42618	0.960818	9.02762	12.5228	45.1667	41.8889
1190	0.181498	4.42824	0.963702	9.03011	12.5962	45.1667	41.8889
1191	0.181832	4.43638	0.969354	9.03011	12.7409	45.1667	41.8889
1192	0.187756	4.42845	0.984582	8.72955	12.5751	45.1667	41.8889
1193	0.181396	4.42574	0.966228	9.02762	12.6695	45.1667	41.8889
1194	0.181556	4.42966	0.957843	9.02762	12.4389	45.1667	41.8889
1195	0.184025	4.4899	0.971177	9.02762	12.7391	45.1667	41.8889
1196	0.177562	4.47674	0.940971	9.32318	12.4889	45.1667	41.8889
1197	0.183161	4.46881	0.968125	9.02015	12.6852	45.1667	41.8889
1198	0.177206	4.46776	0.949494	9.33501	12.7242	45.1667	41.8889
1199	0.177998	4.48739	0.946275	9.33427	12.6133	45.1667	41.8889
1200	0.178592	4.50272	0.935475	9.33501	12.2976	45.1667	41.8889

## Sheet: Supplemental_Figure_S6_Data
FIGURE S6
The mCHP prototype performance under testing conditions of 5.93 AC kW (i.e., 5.7 DC kW) under the lean combustion mode and with waste heat recovered and stored in the water tank.
Time (s)	Eff_AC_Power (%)	AC_Power (KW)	Total_mCHP_Eff (AC-based %)	WHR_from_Exhaust (KW)	WHR_from_Coolant (KW)	Eng_spd(	Eng_Eff (%)
0	0.28125	5.73444	0.898832	9.17201	0.969288	2771.92	0.3125
1	0.36179	5.73792	0.935729	9.47974	1.8578	2765.15	0.401989
6	0.364944	5.74007	0.933256	6.33324	6.40567	2761.42	0.405494
9	0.362891	5.74348	0.928922	6.35883	6.40567	2769.21	0.403212
12	0.363885	5.74013	0.930467	6.31275	6.42468	2772.22	0.404317
15	0.369951	5.73876	0.940901	6.2118	6.42468	2777.18	0.411057
19	0.371115	5.73595	0.946968	6.18929	6.50071	2765.68	0.41235
21	0.364849	5.73482	0.943401	6.29148	6.63877	2780.14	0.405388
24	0.368273	5.73067	0.952754	6.23943	6.69113	2779.19	0.409192
28	0.369668	5.7316	0.955086	6.21688	6.69113	2784.21	0.410742
30	0.369593	5.73043	0.952902	6.2088	6.65824	2783.25	0.410659
32	0.364955	5.73033	0.948876	6.29128	6.73037	2786.02	0.405506
35	0.340393	5.72989	0.904432	6.7298	6.69717	2777.56	0.378215
37	0.340424	5.72941	0.906334	6.7532	6.71075	2768.67	0.378249
41	0.340915	5.73504	0.911052	6.7422	6.80631	2775.82	0.378795
45	0.341487	5.73144	0.915261	6.72974	6.86619	2777.84	0.37943
47	0.342217	5.72759	0.916303	6.68995	6.87783	2779.22	0.380241
51	0.34254	5.72636	0.916752	6.69005	6.86619	2783.1	0.3806
53	0.344332	5.72965	0.925773	6.66903	6.98239	2780.74	0.382591
54	0.344734	5.72948	0.928168	6.66408	7.01408	2777.39	0.383038
59	0.343505	5.72901	0.926957	6.68607	7.03447	2774.2	0.381672
60	0.343571	5.72679	0.927206	6.68218	7.03447	2774.95	0.381746
63	0.343445	5.72734	0.923858	6.68235	6.9733	2767.68	0.381605
64	0.343077	5.72717	0.917274	6.69412	6.84506	2773.74	0.381196
68	0.342791	5.72638	0.917187	6.6864	6.86496	2775.48	0.380879
69	0.342723	5.72525	0.918732	6.6772	6.90734	2776.7	0.380803
74	0.343238	5.72056	0.91771	6.65868	6.86496	2782.97	0.381375
75	0.342784	5.71964	0.923948	6.67251	7.00351	2783.3	0.380871
78	0.342012	5.71868	0.927162	6.68644	7.09735	2782.13	0.380014
81	0.343994	5.7185	0.930401	6.66246	7.07684	2781.71	0.382215
83	0.344376	5.71819	0.92795	6.65254	7.01407	2777.63	0.38264
85	0.343318	5.72057	0.926933	6.67581	7.03446	2781.42	0.381464
89	0.343246	5.72269	0.928033	6.66535	7.07684	2784.03	0.381385
91	0.343782	5.72163	0.932563	6.65243	7.151	2781.81	0.38198
93	0.34336	5.7226	0.935335	6.66172	7.22516	2780.23	0.381511
96	0.342738	5.7202	0.933842	6.67101	7.21423	2778.13	0.38082
99	0.342986	5.72149	0.936163	6.67639	7.2461	2774.89	0.381096
102	0.341736	5.72237	0.93387	6.70185	7.2461	2777.93	0.379706
104	0.339954	5.72018	0.927641	6.72081	7.19338	2781.46	0.377726
107	0.339141	5.71963	0.928306	6.74814	7.22516	2774.41	0.376823
110	0.337894	5.72217	0.925505	6.76721	7.22516	2777.81	0.375438
113	0.33752	5.72368	0.919805	6.77826	7.11922	2772.99	0.375022
114	0.33798	5.72885	0.929989	6.78842	7.30985	2771.95	0.375533
119	0.337863	5.7321	0.92935	6.7902	7.30936	2773.44	0.375403
122	0.337203	5.7307	0.927631	6.8098	7.28835	2774.48	0.37467
124	0.336428	5.73317	0.924982	6.82665	7.26661	2779.1	0.373809
127	0.335687	5.73225	0.925577	6.83749	7.30936	2780.54	0.372986
131	0.335002	5.73351	0.928352	6.85434	7.39491	2777.66	0.372224
134	0.335613	5.73098	0.931221	6.83037	7.43753	2775.69	0.372904
136	0.336012	5.73259	0.930551	6.83929	7.39491	2784.05	0.373347
140	0.335347	5.73098	0.928909	6.8398	7.39466	2787.19	0.372608
142	0.335004	5.73485	0.930215	6.85455	7.43753	2782.86	0.372227
145	0.335518	5.73585	0.926929	6.84213	7.35229	2775.25	0.372798
147	0.335857	5.73839	0.924439	6.83959	7.28835	2779.68	0.373174
150	0.335316	5.7389	0.926232	6.82538	7.3736	2780.07	0.372574
152	0.335907	5.7438	0.929007	6.8192	7.41622	2786.4	0.37323
153	0.335443	5.74366	0.927546	6.81508	7.41622	2783.28	0.372714
157	0.334438	5.74088	0.931753	6.81928	7.55422	2778.82	0.371598
159	0.334558	5.73739	0.93476	6.82386	7.59788	2787.64	0.371731
163	0.335628	5.72845	0.936498	6.7866	7.58609	2779.55	0.37292
165	0.336024	5.72592	0.939594	6.80048	7.60802	2771.5	0.37336
167	0.33636	5.72383	0.939735	6.77834	7.60802	2769.74	0.373734
169	0.337961	5.72359	0.941411	6.7508	7.57605	2779.88	0.375513
172	0.338277	5.72218	0.945478	6.73978	7.65064	2775.05	0.375863
173	0.338455	5.7252	0.94906	6.73978	7.72308	2780.93	0.376061
176	0.339582	5.73112	0.94209	6.73226	7.53297	2785.37	0.377314
179	0.341616	5.74277	0.944184	6.70885	7.5112	2791.87	0.379574
180	0.343299	5.7541	0.949332	6.68303	7.57547	2787.85	0.381443
184	0.344881	5.77394	0.954277	6.67836	7.64115	2783.87	0.383201
187	0.346334	5.79444	0.952534	6.67395	7.57651	2783.21	0.384815
190	0.348549	5.81799	0.95658	6.64588	7.62006	2782.17	0.387276
194	0.349736	5.83442	0.960013	6.64681	7.66305	2786.9	0.388595
195	0.350528	5.85199	0.957029	6.62585	7.62006	2784.74	0.389475
200	0.351946	5.87022	0.960278	6.63553	7.64183	2779.71	0.391051
202	0.352833	5.88941	0.968613	6.63247	7.81428	2769.44	0.392037
205	0.354059	5.91331	0.969459	6.61804	7.83501	2775.26	0.393399
208	0.355973	5.93321	0.969543	6.60461	7.79024	2780.34	0.395526
212	0.35782	5.95211	0.97237	6.6049	7.79024	2780.94	0.397578
216	0.357943	5.97079	0.968386	6.62465	7.72612	2782.85	0.397714
218	0.358863	5.98836	0.971838	6.62277	7.79024	2780.84	0.398736
223	0.359496	6.00416	0.977729	6.60721	7.93051	2795.94	0.39944
227	0.359652	6.01496	0.976468	6.59836	7.93051	2794.42	0.399613
229	0.360617	6.02086	0.969605	6.53363	7.81262	2805.52	0.400685
234	0.360372	6.02375	0.96812	6.52335	7.81262	2818.22	0.400413
238	0.359585	6.02054	0.964822	6.52323	7.78047	2823.72	0.399539
241	0.359221	6.01684	0.96577	6.52233	7.81262	2827.67	0.399135
244	0.35876	6.01258	0.963591	6.52479	7.78047	2821.03	0.398622
249	0.358267	6.00962	0.962232	6.51698	7.78047	2814.58	0.398075
251	0.356616	6.00781	0.967681	6.54694	7.95323	2815.84	0.39624
254	0.356176	6.0073	0.967052	6.55755	7.95323	2815.42	0.395751
259	0.355878	6.00621	0.966444	6.56185	7.95053	2817.51	0.39542
262	0.354955	6.00437	0.963451	6.56721	7.93051	2817.52	0.394394
267	0.355056	6.00334	0.965319	6.56905	7.95965	2814.65	0.394507
271	0.355708	6.00373	0.975318	6.55744	8.14485	2814.09	0.395231
273	0.356679	6.00285	0.980191	6.5082	8.2382	2819.49	0.39631
277	0.357831	6.0022	0.981277	6.48654	8.21486	2819.93	0.39759
280	0.358939	5.99994	0.980535	6.46887	8.14841	2820.76	0.398821
285	0.358554	5.9987	0.981656	6.46796	8.19152	2820.27	0.398393
289	0.358129	5.99754	0.977689	6.47307	8.12519	2818.04	0.397921
292	0.359687	5.99669	0.973213	6.43935	7.97595	2818.11	0.399652
295	0.359063	5.99598	0.978697	6.44802	8.11444	2819.22	0.398959
298	0.357623	5.99444	0.976201	6.47407	8.11444	2818.57	0.397359
301	0.356926	5.99312	0.977505	6.49142	8.16081	2813	0.396584
303	0.356218	5.99372	0.974973	6.50365	8.13763	2817.4	0.395798
306	0.356365	5.99447	0.976178	6.48994	8.16996	2818.08	0.395961
311	0.356431	5.99385	0.977455	6.48807	8.19324	2823.36	0.396035
314	0.356015	5.99277	0.980424	6.49974	8.26491	2818.21	0.395573
317	0.355798	5.99256	0.982596	6.50348	8.31865	2817.5	0.395331
320	0.355481	5.99377	0.977597	6.47379	8.26491	2819.36	0.394979
324	0.356018	5.99456	0.980416	6.47384	8.29488	2821.68	0.395576
329	0.356898	5.99555	0.984284	6.45895	8.34242	2818.87	0.396553
331	0.35714	5.99684	0.982505	6.46497	8.28853	2821.56	0.396822
335	0.356989	5.99985	0.982023	6.47094	8.28853	2818.34	0.396655
339	0.356555	6.00221	0.972448	6.4862	8.1037	2818.59	0.396172
342	0.356478	6.00368	0.983088	6.47821	8.34242	2823.09	0.396087
347	0.355618	6.00247	0.979311	6.48686	8.30133	2823.22	0.395131
350	0.353993	5.9939	0.975546	6.50423	8.27775	2824.14	0.393325
352	0.352572	5.9869	0.976097	6.51663	8.34242	2820.52	0.391746
356	0.350772	5.97672	0.97228	6.55713	8.30133	2822.54	0.389747
359	0.350401	5.96942	0.977328	6.55118	8.41787	2826.84	0.389334
361	0.349868	5.961	0.978994	6.55367	8.46098	2824.39	0.388743
365	0.349872	5.95061	0.978852	6.54838	8.43687	2822.92	0.388747
366	0.351202	5.94093	0.983362	6.5165	8.46098	2824.89	0.390225
370	0.351512	5.93313	0.985859	6.49868	8.49331	2825.98	0.390569
372	0.350873	5.92137	0.983325	6.48574	8.46098	2830.81	0.389859
376	0.349917	5.91235	0.980353	6.49708	8.42072	2826.62	0.388797
379	0.349462	5.90248	0.982066	6.49468	8.46098	2827.34	0.388291
382	0.350333	5.89175	0.985857	6.46326	8.49331	2829.24	0.389259
387	0.350118	5.87966	0.982838	6.46271	8.41277	2833.87	0.38902
388	0.348692	5.86729	0.983384	6.47022	8.46912	2831.48	0.387435
393	0.348328	5.8577	0.989396	6.47472	8.58734	2820.26	0.387031
395	0.347924	5.85091	0.991096	6.49225	8.61188	2808.34	0.386582
398	0.346894	5.8497	0.993518	6.60144	8.61188	2805.26	0.385438
403	0.346652	5.84696	0.986711	6.63857	8.43942	2804.45	0.385168
407	0.347054	5.84895	0.98941	6.63313	8.48254	2805.53	0.385616
409	0.346609	5.84816	0.987448	6.61656	8.48254	2812.28	0.385121
412	0.346767	5.84507	0.988772	6.62191	8.48751	2807.55	0.385297
416	0.34757	5.84514	1.00041	6.62248	8.68263	2810	0.386188
420	0.347774	5.84352	0.997827	6.61983	8.61479	2812.82	0.386415
424	0.348097	5.84318	0.998548	6.6146	8.61479	2806.64	0.386775
427	0.348676	5.84615	0.999556	6.60872	8.61479	2806.68	0.387418
431	0.349381	5.85101	1.00267	6.60087	8.65803	2806.64	0.388202
435	0.349712	5.86119	1.00067	6.60916	8.61479	2808.56	0.388569
436	0.348846	5.87202	0.998214	6.63779	8.61479	2809.36	0.387607
441	0.348914	5.88441	0.99931	6.64568	8.65803	2806.67	0.387682
443	0.349628	5.89646	0.997051	6.65448	8.59032	2808.46	0.388476
447	0.351103	5.90618	0.997528	6.63396	8.55799	2808.64	0.390114
450	0.351528	5.91449	0.991891	6.62255	8.44762	2815.39	0.390587
453	0.351094	5.92452	0.984121	6.63921	8.3192	2810.28	0.390104
458	0.351539	5.93569	0.992086	6.64505	8.48254	2806.8	0.390599
460	0.352491	5.94493	0.986369	6.63743	8.33754	2809.08	0.391657
464	0.352764	5.95304	0.996865	6.64751	8.55209	2807.4	0.391959
470	0.352652	5.96345	0.998584	6.66785	8.6011	2811.7	0.391835
471	0.354061	5.97356	1.00007	6.64114	8.6011	2810.51	0.393401
474	0.355393	5.98641	1.0023	6.64189	8.6011	2809.98	0.394882
477	0.356186	5.99503	1.00315	6.6349	8.6011	2813.67	0.395762
480	0.35728	6.00377	1.00258	6.55632	8.6256	2822	0.396978
484	0.357047	6.00696	1.00152	6.49875	8.68263	2834.47	0.396719
485	0.355778	6.00627	0.995448	6.50139	8.6256	2835.54	0.395309
489	0.354838	6.00587	0.996883	6.51023	8.70126	2835.49	0.394264
492	0.354426	6.00478	0.993983	6.50204	8.66997	2832.45	0.393807
495	0.353068	6.00365	0.995314	6.52582	8.75199	2835.66	0.392298
497	0.352482	6.0029	0.994034	6.55672	8.72706	2833.1	0.391647
500	0.352744	6.00268	0.996432	6.52677	8.79154	2833.52	0.391938
503	0.353193	6.00211	0.996445	6.51342	8.77693	2833.24	0.392437
505	0.353154	6.00145	0.999317	6.50988	8.84178	2834.01	0.392394
508	0.352752	6.00145	0.995318	6.51419	8.77693	2831.09	0.391947
510	0.352454	6.00222	0.993882	6.52854	8.75199	2830.22	0.391616
513	0.352033	6.00324	0.989351	6.53256	8.67965	2830.1	0.391148
514	0.352517	6.0033	0.987451	6.52854	8.61479	2832.65	0.391686
517	0.352687	6.0015	0.985145	6.51413	8.56585	2832.31	0.391874
518	0.352254	6.00096	0.986578	6.51977	8.61479	2833.46	0.391393
522	0.352365	5.99934	0.988351	6.52217	8.63927	2835.38	0.391516
526	0.351894	5.9995	0.987432	6.53107	8.63927	2835.51	0.390993
527	0.351566	5.99935	0.987597	6.51336	8.67965	2835.92	0.390628
531	0.350578	5.99879	0.986735	6.52798	8.7043	2836.15	0.389531
533	0.349012	5.99834	0.981662	6.5532	8.66374	2831.71	0.387791
536	0.349032	5.9987	0.982653	6.55813	8.67965	2834.49	0.387814
540	0.349527	5.99909	0.982923	6.55105	8.66374	2832.23	0.388364
541	0.350519	5.99981	0.98632	6.52529	8.7043	2833.43	0.389465
545	0.350487	5.99927	0.981775	6.51859	8.61479	2836.02	0.38943
546	0.351619	5.99821	0.986419	6.49825	8.66374	2839.65	0.390688
550	0.352802	5.99653	0.980591	6.47465	8.48981	2837.57	0.392002
553	0.351835	5.99543	0.980369	6.50723	8.5067	2839.44	0.390928
554	0.352102	5.99589	0.979591	6.49303	8.48981	2835.32	0.391225
558	0.352451	5.99638	0.981873	6.48092	8.53087	2837.87	0.391613
559	0.352798	5.99886	0.979818	6.48831	8.46583	2835.51	0.391998
562	0.353504	6.0006	0.98309	6.47236	8.5138	2836.07	0.392782
564	0.353013	6.00164	0.979518	6.47628	8.46583	2839.02	0.392237
567	0.353307	6.00116	0.97832	6.45656	8.44185	2838.3	0.392563
569	0.352971	6.00014	0.977896	6.46471	8.44185	2835.64	0.39219
571	0.351522	6.00002	0.975892	6.48309	8.46583	2833.06	0.39058
575	0.351545	6.0004	0.97381	6.46252	8.44185	2835.2	0.390605
577	0.35122	5.99971	0.97351	6.47354	8.44185	2835.56	0.390244
579	0.350549	5.99844	0.969019	6.48634	8.3699	2837.41	0.389499
583	0.350553	5.9985	0.970259	6.47251	8.41004	2837.61	0.389503
585	0.35108	5.99936	0.971203	6.46372	8.41004	2835.89	0.390088
587	0.351748	6.00056	0.971526	6.45851	8.38587	2836.12	0.390831
589	0.351837	6.00092	0.972344	6.46348	8.39388	2835.69	0.390931
592	0.350801	6.00091	0.970761	6.47453	8.41004	2838.71	0.389779
595	0.349205	5.99997	0.965722	6.49909	8.3699	2840.48	0.388005
599	0.349157	5.99915	0.971377	6.50804	8.48254	2840.15	0.387952
600	0.348644	5.99708	0.967982	6.50148	8.44185	2842.75	0.387382
604	0.348938	5.99539	0.968801	6.49729	8.44185	2844.19	0.387709
606	0.348936	5.99536	0.96995	6.50536	8.45837	2842.5	0.387707
608	0.348162	5.99554	0.970992	6.52585	8.5067	2837.96	0.386847
611	0.348172	5.9957	0.962002	6.52585	8.31408	2837.69	0.386857
613	0.347009	5.99584	0.961721	6.54787	8.35538	2839.4	0.385565
615	0.346833	5.99481	0.95905	6.53971	8.31408	2838.82	0.38537
620	0.348125	5.99491	0.960782	6.52406	8.29052	2838.2	0.386806
621	0.348433	5.99635	0.961206	6.51852	8.29052	2840.75	0.387148
624	0.348094	5.99532	0.959679	6.5269	8.26697	2837.38	0.386771
625	0.349206	5.99478	0.962911	6.50552	8.29052	2836.61	0.388007
630	0.349946	5.99392	0.965383	6.48905	8.31408	2834.48	0.388829
633	0.35053	5.99443	0.965806	6.48859	8.29052	2839.11	0.389478
635	0.352522	5.99485	0.972551	6.44928	8.35743	2841.82	0.391691
639	0.353183	5.99378	0.968238	6.43119	8.24342	2838.38	0.392425
641	0.353924	5.99402	0.969665	6.3955	8.26697	2837.74	0.393249
643	0.354974	5.99413	0.974522	6.37053	8.33376	2838.13	0.394415
646	0.35431	5.99369	0.975123	6.39304	8.36118	2838.18	0.393677
651	0.354367	5.99466	0.971808	6.39304	8.29052	2838.19	0.393741
653	0.355655	5.99432	0.966527	6.3537	8.14435	2841.22	0.395172
657	0.35709	5.99545	0.967064	6.33243	8.09817	2842.62	0.396767
660	0.356601	5.99513	0.962473	6.34691	8.01465	2841.62	0.396223
663	0.35571	5.99492	0.958349	6.35643	7.96859	2837.89	0.395234
665	0.355659	5.99406	0.95831	6.35643	7.96859	2839.9	0.395177
670	0.355139	5.99217	0.961705	6.36373	8.05739	2836.37	0.394599
671	0.354781	5.993	0.957368	6.3838	7.96859	2834.96	0.394201
676	0.35539	5.99295	0.962508	6.36491	8.06071	2838.3	0.394877
678	0.355383	5.99285	0.963303	6.36184	8.08055	2841.23	0.39487
682	0.354319	5.99204	0.962394	6.37834	8.1037	2842.36	0.393687
684	0.354304	5.99115	0.9595	6.35913	8.06071	2840.32	0.393671
689	0.354601	5.99127	0.959235	6.35998	8.03768	2840.85	0.394001
693	0.355108	5.99098	0.959562	6.33742	8.03768	2841.53	0.394564
696	0.355294	5.99019	0.961463	6.34512	8.05739	2840.92	0.394771
700	0.354855	5.99104	0.959719	6.35519	8.03768	2842.17	0.394284
702	0.355171	5.99048	0.961979	6.31729	8.1037	2839.2	0.394635
706	0.355658	5.98984	0.956013	6.31367	7.95323	2842.09	0.395175
708	0.354851	5.98861	0.953522	6.32674	7.93051	2842.22	0.394279
711	0.354204	5.98711	0.954265	6.35255	7.95323	2840.96	0.393561
713	0.355133	5.98611	0.954322	6.34191	7.91024	2842.54	0.394593
717	0.355743	5.98556	0.951815	6.32169	7.84244	2842.43	0.39527
722	0.355471	5.98591	0.952377	6.32689	7.86504	2839.62	0.394968
724	0.354709	5.98419	0.954002	6.33427	7.93051	2841.88	0.394121
728	0.355514	5.98302	0.955153	6.33053	7.91024	2845.26	0.395016
731	0.355923	5.98202	0.950558	6.32221	7.79724	2842.56	0.39547
733	0.356605	5.98165	0.936567	6.30797	7.48083	2843.56	0.396228
738	0.358229	5.98114	0.9494	6.28494	7.68055	2842.8	0.398032
740	0.358625	5.98081	0.945278	6.27765	7.57983	2842.79	0.398472
743	0.359392	5.97968	0.944762	6.25527	7.54713	2842.09	0.399324
745	0.359729	5.97972	0.937793	6.25724	7.38287	2840.94	0.399699
750	0.358775	5.97776	0.945239	6.23928	7.60212	2842.96	0.398639
752	0.358645	5.97625	0.943853	6.23389	7.58241	2841.87	0.398494
756	0.358998	5.97618	0.945527	6.22941	7.60212	2840.94	0.398887
759	0.35892	5.97488	0.947202	6.22074	7.64671	2841.54	0.3988
762	0.35829	5.97529	0.945707	6.24515	7.62675	2840.28	0.3981
765	0.358651	5.97575	0.945699	6.22632	7.62675	2841.5	0.398501
769	0.358145	5.97624	0.94787	6.23562	7.6913	2843.03	0.397939
774	0.357315	5.97648	0.947575	6.2534	7.71359	2844.24	0.397017
775	0.357315	5.97786	0.947489	6.25485	7.71359	2841.7	0.397017
780	0.35727	5.9785	0.945179	6.25325	7.67109	2843.98	0.396967
781	0.357436	5.97905	0.944378	6.25092	7.64892	2845.44	0.397151
785	0.356875	5.97914	0.947537	6.26084	7.73588	2839.98	0.396528
788	0.357303	5.97939	0.948297	6.25361	7.73588	2841.46	0.397003
792	0.357688	5.9799	0.948399	6.25612	7.71543	2841.82	0.397432
796	0.356408	5.97921	0.946335	6.28223	7.71543	2839.02	0.396009
798	0.35602	5.97958	0.944709	6.2707	7.71543	2843.08	0.395578
802	0.355727	5.98058	0.946115	6.27429	7.75978	2839.71	0.395253
806	0.355297	5.98022	0.934031	6.27055	7.53377	2843.39	0.394775
810	0.356102	5.97998	0.93849	6.25437	7.59828	2843.11	0.395669
812	0.355998	5.9802	0.939332	6.25644	7.62006	2843.64	0.395553
816	0.355133	5.97943	0.938655	6.26647	7.64183	2845.51	0.394592
820	0.355896	5.97848	0.93963	6.26432	7.62006	2846.45	0.39544
821	0.356036	5.97789	0.937411	6.25187	7.57707	2845.07	0.395596
826	0.355731	5.97669	0.931754	6.25599	7.46882	2843.57	0.395256
828	0.355884	5.97513	0.93278	6.24379	7.49047	2844.64	0.395426
831	0.357494	5.97448	0.940232	6.22282	7.57707	2844.46	0.397216
834	0.35667	5.97452	0.938585	6.23375	7.57707	2843.82	0.3963
838	0.355436	5.9745	0.935338	6.25537	7.55542	2845.99	0.394929
840	0.355502	5.9734	0.938408	6.24867	7.62006	2844.03	0.395002
844	0.355848	5.97232	0.931466	6.23272	7.46959	2844.9	0.395387
847	0.356216	5.97357	0.931629	6.2407	7.44782	2846.05	0.395796
849	0.354703	5.97394	0.930311	6.27562	7.46904	2844.98	0.394114
853	0.355127	5.97387	0.93107	6.26805	7.46904	2843.19	0.394585
857	0.355383	5.97425	0.932341	6.25954	7.49093	2845.96	0.39487
859	0.354679	5.97321	0.928923	6.26736	7.44782	2847.53	0.394088
862	0.355561	5.97257	0.931249	6.24502	7.46904	2846.46	0.395068
865	0.35558	5.97288	0.926264	6.24677	7.36288	2842.62	0.395089
867	0.355665	5.97333	0.927931	6.25669	7.38416	2844.51	0.395183
871	0.355806	5.9734	0.928878	6.24772	7.40538	2845.56	0.39534
874	0.355393	5.97334	0.929166	6.25492	7.4266	2846.19	0.394881
877	0.355639	5.97276	0.92843	6.22447	7.42691	2844.36	0.395154
881	0.356512	5.97188	0.932078	6.20832	7.46959	2846.49	0.396124
884	0.356031	5.97171	0.93019	6.21652	7.44782	2845.02	0.39559
889	0.355063	5.9702	0.921015	6.2227	7.29929	2844.34	0.394514
891	0.353826	5.96997	0.92031	6.25343	7.32051	2847.31	0.39314
895	0.35307	5.97011	0.91992	6.26564	7.34172	2845.7	0.392301
899	0.352048	5.96873	0.915242	6.28371	7.27807	2846.45	0.391165
901	0.352335	5.96775	0.914271	6.26652	7.25685	2845.84	0.391484
905	0.353086	5.96678	0.922492	6.26893	7.38407	2845.8	0.392317
910	0.353373	5.96577	0.920581	6.25309	7.34172	2844.12	0.392637
911	0.35363	5.96621	0.915501	6.23934	7.23584	2842.93	0.392923
915	0.352972	5.96682	0.911746	6.26176	7.17173	2845.99	0.392191
919	0.353777	5.96672	0.917976	6.24301	7.2773	2845.98	0.393085
922	0.354232	5.96632	0.9134	6.2271	7.17173	2848.2	0.393591
926	0.353634	5.96563	0.914146	6.2321	7.21318	2848.31	0.392927
928	0.353732	5.96591	0.915843	6.19889	7.2773	2846.09	0.393036
933	0.352855	5.9665	0.913026	6.21138	7.25464	2847.47	0.392061
937	0.350855	5.96664	0.906245	6.26069	7.17173	2847.16	0.389839
940	0.350816	5.96599	0.90763	6.26867	7.19365	2844.11	0.389796
943	0.350743	5.96701	0.903489	6.27104	7.11	2846	0.389715
947	0.349593	5.96776	0.901385	6.27066	7.13027	2846.28	0.388437
950	0.34814	5.96721	0.895047	6.29716	7.04736	2846.46	0.386822
952	0.347346	5.96873	0.896007	6.32302	7.08903	2848.07	0.38594
956	0.346246	5.96898	0.888813	6.3263	6.99295	2849.58	0.384717
959	0.346429	5.96985	0.893332	6.33105	7.07684	2846.26	0.384922
961	0.348036	5.97058	0.892689	6.30572	7.00173	2846.76	0.386707
964	0.348931	5.97049	0.891376	6.28945	6.94102	2846.35	0.387701
965	0.34883	5.97057	0.892381	6.29626	6.96126	2846.31	0.387589
967	0.34941	5.97005	0.895306	6.28527	7.00173	2846.76	0.388233
971	0.349125	5.97059	0.89049	6.30077	6.90055	2845.2	0.387917
975	0.348218	5.97011	0.89277	6.31667	6.9815	2845.7	0.386909
976	0.34765	5.96961	0.894921	6.30856	7.06548	2847.35	0.386278
980	0.347633	5.96931	0.893817	6.30856	7.0422	2846.52	0.386259
981	0.348032	5.96942	0.897357	6.29831	7.10632	2847.65	0.386702
983	0.347614	5.96918	0.896795	6.30876	7.10632	2846.95	0.386238
986	0.347589	5.96875	0.895333	6.3016	7.08268	2848.25	0.38621
989	0.348027	5.96819	0.896121	6.29307	7.08268	2849.59	0.386697
992	0.348607	5.96801	0.895231	6.28241	7.0422	2850.24	0.387341
994	0.350096	5.96638	0.89804	6.21681	7.08268	2847.3	0.388996
997	0.350627	5.96591	0.900169	6.2118	7.10291	2846.34	0.389585
999	0.350329	5.96493	0.897799	6.21604	7.06244	2848.05	0.389255
1002	0.350728	5.96356	0.887969	6.20623	6.83984	2848.3	0.389698
1004	0.352111	5.96253	0.887485	6.18078	6.77913	2847.84	0.391234
1007	0.354026	5.96205	0.895574	6.14686	6.88031	2850	0.393362
1010	0.356956	5.96302	0.899591	6.09869	6.86008	2848.4	0.396618
1012	0.358108	5.96284	0.900579	6.0789	6.83984	2848.33	0.397898
1015	0.357841	5.96256	0.895301	6.08403	6.73866	2846.57	0.397601
1017	0.357119	5.96159	0.894287	6.09838	6.73866	2846.8	0.396799
1019	0.357631	5.96182	0.893785	6.08207	6.71852	2847.64	0.397367
1021	0.357932	5.96268	0.893922	6.08391	6.70577	2848.22	0.397702
1024	0.358645	5.96207	0.897639	6.06512	6.76326	2848.31	0.398495
1026	0.35852	5.95999	0.879362	6.06512	6.38752	2847.84	0.398355
1029	0.35845	5.95882	0.886879	6.06339	6.54572	2850	0.398278
1031	0.358409	5.95814	0.894502	6.06339	6.70393	2848.54	0.398232
1034	0.356668	5.95821	0.887288	6.08303	6.62483	2848.33	0.396298
1037	0.355665	5.95798	0.887528	6.09996	6.66438	2847.85	0.395183
1040	0.354562	5.95805	0.888322	6.13695	6.70159	2844.44	0.393958
1042	0.354032	5.95873	0.883615	6.1267	6.64264	2844.29	0.393369
1045	0.35394	5.95924	0.879469	6.09904	6.58942	2847.3	0.393267
1047	0.353925	5.95899	0.879521	6.10035	6.58942	2849.93	0.39325
1049	0.353865	5.95798	0.880403	6.10035	6.60886	2850.29	0.393184
1053	0.354092	5.95768	0.877132	6.10886	6.5195	2844.91	0.393435
1054	0.354879	5.95856	0.879581	6.09008	6.55055	2845.78	0.39431
1058	0.354948	5.95971	0.879548	6.08064	6.55819	2850.58	0.394386
1059	0.353449	5.95919	0.872787	6.10765	6.46619	2850.43	0.392721
1063	0.352272	5.95707	0.876079	6.09988	6.59983	2849.3	0.391413
1064	0.351284	5.95737	0.87572	6.1253	6.6193	2846.12	0.390315
1067	0.351342	5.95836	0.876394	6.13856	6.6193	2846.28	0.39038
1070	0.35159	5.95848	0.879713	6.13435	6.68065	2849.5	0.390656
1072	0.350745	5.95841	0.879151	6.15793	6.68974	2847.67	0.389716
1073	0.350527	5.95879	0.872353	6.15815	6.55819	2848.08	0.389474
1077	0.349768	5.95807	0.866418	6.16767	6.46146	2849.58	0.388631
1079	0.349287	5.958	0.879778	6.17431	6.76326	2850.24	0.388097
1081	0.349349	5.95704	0.873342	6.17087	6.62483	2849.05	0.388166
1084	0.350362	5.95803	0.870096	6.16912	6.50654	2849.16	0.389291
1086	0.351254	5.95822	0.868316	6.14482	6.44703	2849.91	0.390282
1089	0.351971	5.95871	0.873952	6.12795	6.54622	2847.11	0.391079
1090	0.352571	5.95863	0.871477	6.11611	6.47458	2847.68	0.391746
1094	0.352687	5.95921	0.858053	6.11295	6.19099	2849.56	0.391874
1096	0.353155	5.95893	0.856728	6.0997	6.15193	2850.24	0.392395
1098	0.353766	5.95896	0.859387	6.09711	6.17923	2850.33	0.393074
1101	0.354327	5.96017	0.848332	6.0887	5.93047	2848.59	0.393697
1103	0.353746	5.96067	0.847829	6.09921	5.93956	2848.82	0.393051
1105	0.353154	5.96095	0.852294	6.11148	6.05133	2848.38	0.392393
1107	0.353194	5.96162	0.855676	6.10664	6.12651	2848.33	0.392437
1110	0.354336	5.96169	0.847763	6.0901	5.91978	2848.32	0.393707
1113	0.355148	5.96091	0.854479	6.07538	6.03254	2847.51	0.394609
1117	0.35576	5.96085	0.855408	6.02634	6.07013	2847.63	0.395289
1118	0.355245	5.96047	0.845597	6.0347	5.8822	2846.78	0.394716
1122	0.354884	5.9613	0.853804	6.03773	6.07013	2848.22	0.394316
1123	0.355432	5.96017	0.863603	6.015	6.26739	2847	0.394924
1126	0.354473	5.96056	0.855638	6.03299	6.1324	2846.33	0.393858
1128	0.354786	5.96034	0.862614	6.02743	6.26739	2849.33	0.394207
1130	0.355634	5.96081	0.866528	6.00916	6.32525	2850.2	0.395149
1132	0.35497	5.95999	0.864177	6.02877	6.28864	2851.6	0.394411
1135	0.353962	5.95952	0.862798	6.05028	6.28864	2850.51	0.393291
1138	0.353578	5.9599	0.867525	6.05109	6.4073	2849.07	0.392865
1139	0.352879	5.95983	0.865442	6.06301	6.38752	2847.31	0.392088
1142	0.352867	5.95963	0.864115	6.07489	6.34797	2846.9	0.392075
1144	0.352429	5.96041	0.853034	6.08149	6.13259	2846.37	0.391588
1148	0.352072	5.96051	0.845417	6.07584	5.99631	2849.5	0.391191
1150	0.352895	5.96127	0.852845	6.06552	6.12264	2849.76	0.392106
1152	0.352274	5.9617	0.839021	6.07664	5.85309	2847.23	0.391416
1156	0.352138	5.96144	0.850712	6.07873	6.10338	2849.72	0.391265
1158	0.352739	5.96136	0.83971	6.05658	5.86371	2851.54	0.391932
1160	0.352228	5.96091	0.821739	6.06141	5.50548	2849.69	0.391364
1162	0.350997	5.96046	0.836275	6.08929	5.84424	2849.78	0.389996
1164	0.34977	5.95995	0.83029	6.07079	5.79686	2850.27	0.388633
1166	0.349161	5.95972	0.824064	6.08114	5.68459	2848.58	0.387957
1169	0.347792	5.95791	0.824312	6.10143	5.7348	2851.38	0.386436
1170	0.347926	5.9575	0.8268	6.09555	5.78611	2850.73	0.386584
1173	0.348601	5.95691	0.812768	6.08804	5.46025	2851.01	0.387335
1177	0.349713	5.9556	0.826951	6.07711	5.71401	2850.55	0.38857
1179	0.349337	5.9546	0.827081	6.08575	5.72504	2848.15	0.388152
1182	0.34946	5.95399	0.826779	6.07988	5.71711	2850.23	0.388289
1183	0.349915	5.95361	0.824568	6.06671	5.66	2850.3	0.388794
1187	0.349889	5.95317	0.838445	6.05832	5.96234	2849.7	0.388766
1189	0.350841	5.9519	0.842641	6.04059	6.01789	2851.2	0.389823
1191	0.351588	5.95096	0.842341	6.03165	5.98086	2847.9	0.390654
1193	0.351564	5.95054	0.8425	6.02989	5.98636	2846.98	0.390626
1194	0.352152	5.95027	0.844631	6.02615	6.00472	2847.82	0.39128
1198	0.352119	5.94971	0.847229	6.02615	6.05981	2848.64	0.391243
1199	0.350677	5.94863	0.853904	6.0569	6.2408	2851	0.389641
1202	0.351207	5.94674	0.856226	6.03701	6.27851	2850.9	0.39023

[truncated: 6 more sheets: Supplemental_Figure_S7_Data, Supplemental_Figure_S8_Data, Supplemental_Figure_S9&S10_Data, Supplemental_Figure_S11_Data, Supplemental_Figure_S12_Data, Supplemental_Figure_S13-15_Data]
